# Supplementary material for: catena-Poly[[diaqua­bis­(isoquinoline-κN)cobalt(II)]-μ-succinato-κ2 O 1:O 4]
Source: Acta Crystallogr Sect E Struct Rep Online. 2010 Jun 26;66(Pt 7):m840. doi: 10.1107/S1600536810023895 (PMC3006983; doi:10.1107/S1600536810023895)
Supplement: Supplementary file 1 [file e-66-0m840-sup1.cif]

##############################################################################
###                                                                        ###
###        Electronic paper (Acta Crystallographica Section E)             ###
###                                                                        ###
##############################################################################
#                                                                            #
# This CIF contains the data in a paper accepted for publication in Acta     #
# Crystallographica Section E. It conforms to the requirements of Notes      #
# for Authors for Section E, and has been peer reviewed under the auspices   #
# of the IUCr Commission on Journals.                                        #
#                                                                            #
# Full details of the Crystallographic Information File format               #
# are given in the paper "The Crystallographic Information File (CIF):       #
# a New Standard Archive File for Crystallography" by S. R. Hall, F. H.      #
# Allen and I. D. Brown [Acta Cryst. (1991), A47, 655-685].                  #
#                                                                            #
# The current version of the core CIF dictionary is obtainable from          #
# ftp://ftp.iucr.org/pub/cif_core.dic. The current version number is 2.4.    #
#                                                                            #
# Software is freely available for graphical display of the structure(s) in  #
# this CIF.  For information consult the CIF home page http://www.iucr.org/  #
# cif/home.html                                                              #
#                                                                            #
# This file may be used for bona fide research purposes within the           #
# scientific community so long as proper attribution is given to the journal # 
# article from which it was obtained.                                        #
#                                                                            #
##############################################################################
                                             
data_I
_audit_creation_method     SHELXL97
_chemical_name_systematic
;
<i>catena</i>-Poly[[diaquabis(isoquinoline-\k<i>N</i>)cobalt(II)]-\m-
succinato-\k^2^<i>O</i>^1^:<i>O</i>^4^]
;
_chemical_name_common     ?
_chemical_formula_moiety     'C22 H22 Co N2 O6'
_chemical_formula_sum     'C22 H22 Co N2 O6'
_chemical_formula_iupac     '[Co (C4 H4 O4) (C9 H7 N)2 (H2 O)2]'
_chemical_formula_weight     469.35
_chemical_melting_point     ?
_symmetry_cell_setting     monoclinic
_symmetry_space_group_name_H-M     'P 21/n'
_symmetry_space_group_name_Hall     '-P 2yn'
loop_
    _symmetry_equiv_pos_as_xyz
    'x, y, z'
    '-x+1/2, y+1/2, -z+1/2'
    '-x, -y, -z'
    'x-1/2, -y-1/2, z-1/2'
_cell_length_a     11.258(4)
_cell_length_b     9.023(5)
_cell_length_c     11.390(7)
_cell_angle_alpha     90.00
_cell_angle_beta     114.667(5)
_cell_angle_gamma     90.00
_cell_volume     1051.4(9)
_cell_formula_units_Z     2
_cell_measurement_reflns_used     2408
_cell_measurement_theta_min     3.5
_cell_measurement_theta_max     24.6
_cell_measurement_temperature     294(2)
_exptl_crystal_description     'prism'
_exptl_crystal_colour     'pink'
_exptl_crystal_size_max     0.24
_exptl_crystal_size_mid     0.14
_exptl_crystal_size_min     0.12
_exptl_crystal_density_diffrn     1.482
_exptl_crystal_density_meas     ?
_exptl_crystal_density_method     'not measured'
_exptl_crystal_F_000     486
_exptl_absorpt_coefficient_mu     0.858
_exptl_absorpt_correction_type     multi-scan
_exptl_absorpt_process_details     '(<i>ABSCOR</i>; Higashi, 1995)'
_exptl_absorpt_correction_T_min     0.788
_exptl_absorpt_correction_T_max     0.862
_exptl_special_details
;
;
_diffrn_ambient_temperature     294(2)
_diffrn_radiation_type     MoK\a
_diffrn_radiation_wavelength     0.71073
_diffrn_radiation_source     'fine-focus sealed tube'
_diffrn_radiation_monochromator     graphite
_diffrn_measurement_device_type     'Rigaku R-AXIS RAPID IP'
_diffrn_measurement_method     \w-scan
_diffrn_detector_area_resol_mean     10.0
_diffrn_reflns_number     4907
_diffrn_reflns_av_R_equivalents     0.0398
_diffrn_reflns_av_sigmaI/netI     0.0708
_diffrn_reflns_theta_min     3.33
_diffrn_reflns_theta_max     25.18
_diffrn_reflns_theta_full     25.18
_diffrn_measured_fraction_theta_max     0.997
_diffrn_measured_fraction_theta_full     0.997
_diffrn_reflns_limit_h_min     -13
_diffrn_reflns_limit_h_max     13
_diffrn_reflns_limit_k_min     -10
_diffrn_reflns_limit_k_max     8
_diffrn_reflns_limit_l_min     -13
_diffrn_reflns_limit_l_max     13
_diffrn_standards_number     0
_diffrn_standards_interval_count     0
_diffrn_standards_interval_time     0
_diffrn_standards_decay_%     ?
_refine_special_details
;
 Refinement of <i>F</i>^2^ against ALL reflections. The weighted
 <i>R</i>-factor <i>wR</i> and goodness of fit <i>S</i> are based on
 <i>F</i>^2^, conventional <i>R</i>-factors <i>R</i> are based on <i>F</i>,
 with <i>F</i> set to zero for negative <i>F</i>^2^. The threshold expression
 of <i>F</i>^2^ > \s(<i>F</i>^2^) is used only for calculating
 <i>R</i>-factors(gt) <i>etc</i>. and is not relevant to the choice of
 reflections for refinement. <i>R</i>-factors based on <i>F</i>^2^ are
 statistically about twice as large as those based on <i>F</i>, and
 <i>R</i>-factors based on ALL data will be even larger.
;
_reflns_number_total     1891
_reflns_number_gt     1165
_reflns_threshold_expression     I>2\s(I)
_refine_ls_structure_factor_coef     Fsqd
_refine_ls_matrix_type     full
_refine_ls_R_factor_all     0.0698
_refine_ls_R_factor_gt     0.0328
_refine_ls_wR_factor_gt     0.0532
_refine_ls_wR_factor_ref     0.0570
_refine_ls_goodness_of_fit_ref     0.823
_refine_ls_restrained_S_all     0.823
_refine_ls_number_reflns     1891
_refine_ls_number_parameters     142
_refine_ls_number_restraints     0
_refine_ls_hydrogen_treatment     constr
_refine_ls_weighting_scheme     calc
_refine_ls_weighting_details
                 'calc w=1/[\s^2^(Fo^2^)+(0.0207P)^2^] where P=(Fo^2^+2Fc^2^)/3'
_atom_sites_solution_hydrogens     geom
_atom_sites_solution_primary     direct
_atom_sites_solution_secondary     difmap
_refine_ls_shift/su_max     0.000
_refine_ls_shift/su_mean     0.000
_refine_diff_density_max     0.232
_refine_diff_density_min     -0.226
_refine_ls_extinction_method     'none'
_refine_ls_extinction_coef     ?
loop_
    _atom_type_symbol
    _atom_type_description
    _atom_type_scat_dispersion_real
    _atom_type_scat_dispersion_imag
    _atom_type_scat_source
    'C' 'C' 0.0033 0.0016
                         'International Tables Vol C Tables 4.2.6.8 and 6.1.1.4'
    'H' 'H' 0.0000 0.0000
                         'International Tables Vol C Tables 4.2.6.8 and 6.1.1.4'
    'N' 'N' 0.0061 0.0033
                         'International Tables Vol C Tables 4.2.6.8 and 6.1.1.4'
    'O' 'O' 0.0106 0.0060
                         'International Tables Vol C Tables 4.2.6.8 and 6.1.1.4'
    'Co' 'Co' 0.3494 0.9721
                         'International Tables Vol C Tables 4.2.6.8 and 6.1.1.4'
_computing_data_collection     '<i>PROCESS-AUTO</i> (Rigaku, 1998)'
_computing_cell_refinement     '<i>PROCESS-AUTO</i> (Rigaku, 1998)'
_computing_data_reduction     '<i>CrystalStructure</i> (Rigaku/MSC, 2002)'
_computing_structure_solution
                                 '<i>SIR92</i>  (Altomare <i>et al.</i>,  1993)'
_computing_structure_refinement     '<i>SHELXL97</i> (Sheldrick, 2008)'
_computing_molecular_graphics     '<i>ORTEP-3</i> (Farrugia, 1997)'
_computing_publication_material     '<i>WinGX</i> (Farrugia, 1999)'
loop_
    _atom_site_type_symbol
    _atom_site_label
    _atom_site_fract_x
    _atom_site_fract_y
    _atom_site_fract_z
    _atom_site_U_iso_or_equiv
    _atom_site_adp_type
    _atom_site_calc_flag
    _atom_site_refinement_flags
    _atom_site_occupancy
    _atom_site_disorder_assembly
    _atom_site_disorder_group
    Co Co 0.5000 0.5000 0.5000 0.03143(14) Uani d S 1 . .
    N N1 0.5562(2) 0.5432(2) 0.34392(16) 0.0394(6) Uani d . 1 . .
    O O1 0.50790(18) 0.27225(15) 0.47973(14) 0.0392(4) Uani d . 1 . .
    O O2 0.31969(17) 0.21732(17) 0.31456(15) 0.0434(5) Uani d . 1 . .
    O O1W 0.29833(13) 0.50231(19) 0.37221(11) 0.0369(4) Uani d . 1 . .
    H H1A 0.2673 0.5677 0.3070 0.044 Uiso d R 1 . .
    H H1B 0.2846 0.4213 0.3263 0.044 Uiso d R 1 . .
    C C1 0.6531(3) 0.4608(3) 0.3341(2) 0.0513(8) Uani d . 1 . .
    H H1 0.6940 0.3889 0.3965 0.062 Uiso calc R 1 . .
    C C2 0.6927(3) 0.4788(4) 0.2376(2) 0.0572(8) Uani d . 1 . .
    H H2 0.7600 0.4205 0.2357 0.069 Uiso calc R 1 . .
    C C3 0.6326(3) 0.5844(3) 0.1411(2) 0.0462(7) Uani d . 1 . .
    C C4 0.6658(3) 0.6069(4) 0.0350(3) 0.0647(9) Uani d . 1 . .
    H H4 0.7314 0.5506 0.0274 0.078 Uiso calc R 1 . .
    C C5 0.6012(4) 0.7107(4) -0.0549(3) 0.0698(10) Uani d . 1 . .
    H H5 0.6228 0.7246 -0.1246 0.084 Uiso calc R 1 . .
    C C6 0.5030(4) 0.7973(4) -0.0451(3) 0.0700(10) Uani d . 1 . .
    H H6 0.4603 0.8681 -0.1080 0.084 Uiso calc R 1 . .
    C C7 0.4689(3) 0.7791(3) 0.0560(2) 0.0583(9) Uani d . 1 . .
    H H7 0.4034 0.8372 0.0620 0.070 Uiso calc R 1 . .
    C C8 0.5334(3) 0.6720(3) 0.1506(2) 0.0410(7) Uani d . 1 . .
    C C9 0.4999(3) 0.6448(3) 0.2554(2) 0.0399(6) Uani d . 1 . .
    H H9 0.4343 0.7022 0.2620 0.048 Uiso calc R 1 . .
    C C10 0.4249(2) 0.1817(2) 0.4066(2) 0.0294(6) Uani d . 1 . .
    C C11 0.4568(2) 0.0192(2) 0.43056(17) 0.0335(6) Uani d . 1 . .
    H H11A 0.4999 -0.0128 0.3768 0.040 Uiso calc R 1 . .
    H H11B 0.3758 -0.0360 0.4039 0.040 Uiso calc R 1 . .
loop_
    _atom_site_aniso_label
    _atom_site_aniso_U_11
    _atom_site_aniso_U_22
    _atom_site_aniso_U_33
    _atom_site_aniso_U_12
    _atom_site_aniso_U_13
    _atom_site_aniso_U_23
    Co 0.0357(3) 0.0151(2) 0.0285(2) -0.0009(3) -0.00145(17) 0.0019(2)
    N1 0.0390(13) 0.0305(13) 0.0367(11) 0.0033(10) 0.0040(9) 0.0038(9)
    O1 0.0391(11) 0.0153(8) 0.0426(10) -0.0025(9) -0.0035(8) -0.0015(8)
    O2 0.0444(12) 0.0209(10) 0.0399(9) 0.0028(8) -0.0073(8) -0.0005(8)
    O1W 0.0410(9) 0.0205(8) 0.0306(7) 0.0015(10) -0.0034(6) 0.0011(8)
    C1 0.0472(19) 0.044(2) 0.0487(15) 0.0098(15) 0.0061(13) 0.0064(13)
    C2 0.0420(17) 0.059(2) 0.0639(17) 0.0070(17) 0.0159(14) -0.0038(17)
    C3 0.0436(19) 0.0442(18) 0.0443(15) -0.0146(15) 0.0119(13) -0.0090(14)
    C4 0.061(2) 0.073(2) 0.0654(19) -0.028(2) 0.0313(18) -0.0158(19)
    C5 0.086(3) 0.070(3) 0.056(2) -0.041(2) 0.033(2) -0.0074(19)
    C6 0.096(3) 0.056(2) 0.0468(18) -0.020(2) 0.0196(19) 0.0072(16)
    C7 0.072(2) 0.0434(19) 0.0503(18) -0.0043(17) 0.0166(17) 0.0055(15)
    C8 0.0474(19) 0.0300(15) 0.0382(14) -0.0077(14) 0.0104(12) 0.0015(13)
    C9 0.0428(17) 0.0304(15) 0.0383(14) -0.0012(13) 0.0087(12) 0.0010(13)
    C10 0.0384(16) 0.0185(13) 0.0264(11) 0.0001(13) 0.0087(11) 0.0025(11)
    C11 0.0413(14) 0.0142(13) 0.0323(11) 0.0007(12) 0.0030(9) 0.0003(11)
_geom_special_details
;
 All s.u.'s (except the s.u. in the dihedral angle between two l.s. planes)
 are estimated using the full covariance matrix. The cell s.u.'s are taken
 into account individually in the estimation of s.u.'s in distances, angles
 and torsion angles; correlations between s.u.'s in cell parameters are only
 used when they are defined by crystal symmetry. An approximate (isotropic)
 treatment of cell s.u.'s is used for estimating s.u.'s involving l.s. planes.
;
loop_
    _geom_bond_atom_site_label_1
    _geom_bond_atom_site_label_2
    _geom_bond_site_symmetry_2
    _geom_bond_distance
    _geom_bond_publ_flag
    Co N1 3_666 2.157(2) ?
    Co N1 . 2.157(2) ?
    Co O1 . 2.0740(18) ?
    Co O1 3_666 2.0740(18) ?
    Co O1W 3_666 2.1249(14) ?
    Co O1W . 2.1249(14) ?
    N1 C9 . 1.314(3) ?
    N1 C1 . 1.363(3) ?
    O1 C10 . 1.259(3) ?
    O2 C10 . 1.253(3) ?
    O1W H1A . 0.8975 ?
    O1W H1B . 0.8743 ?
    C1 C2 . 1.357(3) ?
    C1 H1 . 0.9300 ?
    C2 C3 . 1.398(4) ?
    C2 H2 . 0.9300 ?
    C3 C8 . 1.409(4) ?
    C3 C4 . 1.420(4) ?
    C4 C5 . 1.354(4) ?
    C4 H4 . 0.9300 ?
    C5 C6 . 1.397(5) ?
    C5 H5 . 0.9300 ?
    C6 C7 . 1.367(4) ?
    C6 H6 . 0.9300 ?
    C7 C8 . 1.404(4) ?
    C7 H7 . 0.9300 ?
    C8 C9 . 1.416(3) ?
    C9 H9 . 0.9300 ?
    C10 C11 . 1.507(3) ?
    C11 C11 3_656 1.511(4) ?
    C11 H11A . 0.9700 ?
    C11 H11B . 0.9700 ?
loop_
    _geom_angle_atom_site_label_1
    _geom_angle_atom_site_label_2
    _geom_angle_atom_site_label_3
    _geom_angle_site_symmetry_1
    _geom_angle_site_symmetry_3
    _geom_angle
    _geom_angle_publ_flag
    O1 Co O1 . 3_666 180.0 ?
    O1 Co O1W . 3_666 89.04(7) ?
    O1 Co O1W 3_666 3_666 90.96(7) ?
    O1 Co O1W . . 90.96(7) ?
    O1 Co O1W 3_666 . 89.04(7) ?
    O1W Co O1W 3_666 . 180.0 ?
    O1 Co N1 . 3_666 87.33(7) ?
    O1 Co N1 3_666 3_666 92.67(7) ?
    O1W Co N1 3_666 3_666 91.76(7) ?
    O1W Co N1 . 3_666 88.24(7) ?
    O1 Co N1 . . 92.67(7) ?
    O1 Co N1 3_666 . 87.33(7) ?
    O1W Co N1 3_666 . 88.24(7) ?
    O1W Co N1 . . 91.76(7) ?
    N1 Co N1 3_666 . 180.0 ?
    C9 N1 C1 . . 117.7(2) ?
    C9 N1 Co . . 123.03(19) ?
    C1 N1 Co . . 119.26(16) ?
    C10 O1 Co . . 131.47(16) ?
    Co O1W H1A . . 120.6 ?
    Co O1W H1B . . 105.9 ?
    H1A O1W H1B . . 98.3 ?
    C2 C1 N1 . . 123.1(2) ?
    C2 C1 H1 . . 118.5 ?
    N1 C1 H1 . . 118.5 ?
    C1 C2 C3 . . 120.3(3) ?
    C1 C2 H2 . . 119.9 ?
    C3 C2 H2 . . 119.9 ?
    C2 C3 C8 . . 117.4(2) ?
    C2 C3 C4 . . 123.6(3) ?
    C8 C3 C4 . . 118.9(3) ?
    C5 C4 C3 . . 119.6(3) ?
    C5 C4 H4 . . 120.2 ?
    C3 C4 H4 . . 120.2 ?
    C4 C5 C6 . . 121.3(3) ?
    C4 C5 H5 . . 119.4 ?
    C6 C5 H5 . . 119.4 ?
    C7 C6 C5 . . 120.7(3) ?
    C7 C6 H6 . . 119.7 ?
    C5 C6 H6 . . 119.7 ?
    C6 C7 C8 . . 119.5(3) ?
    C6 C7 H7 . . 120.3 ?
    C8 C7 H7 . . 120.3 ?
    C7 C8 C3 . . 120.0(2) ?
    C7 C8 C9 . . 122.1(3) ?
    C3 C8 C9 . . 117.8(2) ?
    N1 C9 C8 . . 123.7(3) ?
    N1 C9 H9 . . 118.2 ?
    C8 C9 H9 . . 118.2 ?
    O2 C10 O1 . . 124.7(2) ?
    O2 C10 C11 . . 118.2(2) ?
    O1 C10 C11 . . 117.2(2) ?
    C10 C11 C11 . 3_656 114.4(2) ?
    C10 C11 H11A . . 108.7 ?
    C11 C11 H11A 3_656 . 108.7 ?
    C10 C11 H11B . . 108.7 ?
    C11 C11 H11B 3_656 . 108.7 ?
    H11A C11 H11B . . 107.6 ?
loop_
    _geom_hbond_atom_site_label_D
    _geom_hbond_atom_site_label_H
    _geom_hbond_atom_site_label_A
    _geom_hbond_site_symmetry_A
    _geom_hbond_distance_DH
    _geom_hbond_distance_HA
    _geom_hbond_distance_DA
    _geom_hbond_angle_DHA
    _geom_hbond_publ_flag
    O1W H1A O2 2_555 0.90 1.89 2.774(3) 169 y
    O1W H1B O2 . 0.87 1.90 2.689(3) 150 y
    C5 H5 O2 3_665 0.93 2.56 3.487(5) 176 y
data_global
_journal_date_recd_electronic     2010-06-16
_journal_date_accepted     2010-06-20
_journal_name_full     'Acta Crystallographica, Section E'
_journal_year     2010
_journal_volume     66
_journal_issue      7
_journal_page_first     m840
_journal_page_last     m840
_journal_paper_category     QM
_journal_coeditor_code     RK2211
_publ_contact_author_name     'Prof. Duan-Jun Xu'
_publ_contact_author_address
;
Department of Chemistry
Zhejiang University
Hangzhou, 310027
P.R.China
;
_publ_contact_author_email     xudj@mail.hz.zj.cn
_publ_section_title
;\
<i>catena</i>-Poly[[diaquabis(isoquinoline-\k<i>N</i>)cobalt(II)]-\m-succinato-\
\k^2^<i>O</i>^1^:<i>O</i>^4^]
;
loop_
    _publ_author_name
    _publ_author_address
    'Meng-Jiao Li'
;
Department of Chemistry
Zhejiang University
People's Republic of China
;
    'Jing-Jing Nie'
;
Department of Chemistry
Zhejiang University
People's Republic of China
;
    'Duan-Jun Xu'
;
Department of Chemistry
Zhejiang University
People's Republic of China
;
