# Supplementary material for: catena-Poly[[diaqua­bis­(isoquinoline-κN)cobalt(II)]-μ-succinato-κ2 O 1:O 4]
Source: Acta Crystallogr Sect E Struct Rep Online. 2010 Jun 26;66(Pt 7):m840. doi: 10.1107/S1600536810023895 (PMC3006983; doi:10.1107/S1600536810023895)
Supplement: Supplementary file 2 [file e-66-0m840-Isup2.hkl]

#
# h,k,l, Fc-squared, Fo-squared, sigma(Fo-squared) and status flag
#
data_I
_shelx_title ' 100609_LMJ_5_2 in P2(1)/n'
_shelx_refln_list_code          4
_shelx_F_calc_maximum      155.24
_exptl_crystal_F_000       486.00
_reflns_d_resolution_high  0.8354
 
loop_
 _symmetry_equiv_pos_as_xyz
 'x, y, z'
 '-x+1/2, y+1/2, -z+1/2'
 '-x, -y, -z'
 'x-1/2, -y-1/2, z-1/2'
 
_cell_length_a    11.2580
_cell_length_b     9.0230
_cell_length_c    11.3900
_cell_angle_alpha  90.000
_cell_angle_beta  114.667
_cell_angle_gamma  90.000
 
_shelx_F_squared_multiplier     1.000
 
loop_
 _refln_index_h
 _refln_index_k
 _refln_index_l
 _refln_F_squared_calc
 _refln_F_squared_meas
 _refln_F_squared_sigma
 _refln_observed_status
   2   0   0    15661.38    15440.99     98.48 o
   4   0   0     5709.19     5614.86     86.24 o
   6   0   0     5177.88     5364.74    103.95 o
   8   0   0       90.98       90.68     32.89 o
  10   0   0      311.24      233.66     47.68 o
  12   0   0       70.34      119.59     49.38 o
   2   1   0     4057.09     4098.19     56.55 o
   3   1   0      368.27      381.56     26.98 o
   4   1   0       35.36       28.50     15.21 o
   5   1   0     3881.05     3823.84     70.31 o
   6   1   0        0.00        0.07     11.97 o
   7   1   0      572.27      637.87     31.71 o
   8   1   0        3.32        8.05     22.51 o
   9   1   0      279.99      254.41     15.83 o
  10   1   0       56.54       16.74     28.31 o
  11   1   0      117.06      116.32     32.78 o
  12   1   0        0.80        0.54     32.27 o
   0   2   0     1678.23     1541.64     33.30 o
   1   2   0      110.49      124.05     13.63 o
   2   2   0     1130.35     1202.93     41.78 o
   3   2   0      557.50      592.78     22.88 o
   4   2   0      314.45      266.92     19.95 o
   5   2   0        0.03        0.66     13.32 o
   6   2   0      292.69      269.57     20.20 o
   7   2   0        0.02        3.73     14.15 o
   8   2   0       12.99       26.77     19.06 o
   9   2   0       83.37       66.37     27.36 o
  10   2   0       20.42       18.86     27.01 o
  11   2   0        4.72        0.00     30.30 o
  12   2   0        2.66       29.30     32.65 o
   1   3   0     1983.12     1875.92     22.96 o
   2   3   0        3.69        7.08     10.55 o
   3   3   0      163.56      181.73     12.11 o
   4   3   0      568.84      611.45     36.81 o
   5   3   0     1775.54     1774.45     44.41 o
   6   3   0       28.57       22.21     13.05 o
   7   3   0        2.93        0.82     17.32 o
   8   3   0       67.73       69.10     21.71 o
   9   3   0       47.31       51.83     21.28 o
  10   3   0       54.84       49.34     29.22 o
  11   3   0      167.22      138.38     34.70 o
   0   4   0    11614.50    11806.04    126.07 o
   1   4   0       98.71       85.15     10.37 o
   2   4   0     1583.77     1584.82     29.56 o
   3   4   0       17.47       24.27     12.77 o
   4   4   0     2503.62     2605.30     51.92 o
   5   4   0        2.15       17.39     16.15 o
   6   4   0     1196.25     1182.35     41.91 o
   7   4   0        0.08        1.62      6.11 o
   8   4   0       16.66       21.06     35.13 o
   9   4   0       61.58       51.18     28.89 o
  10   4   0      257.93      257.22     29.40 o
  11   4   0       28.55        1.14     24.88 o
   1   5   0      447.90      434.46     24.14 o
   2   5   0        0.42        0.49     15.57 o
   3   5   0      884.38      841.93     33.11 o
   4   5   0       16.59       23.39     12.51 o
   5   5   0      993.82     1019.98     32.31 o
   6   5   0        4.76        7.63     29.77 o
   7   5   0      194.36      192.31     39.73 o
   8   5   0       10.52       10.71     15.24 o
   9   5   0      461.92      415.47     56.93 o
  10   5   0        9.57        4.02     30.99 o
   0   6   0     2032.38     2111.92     67.32 o
   1   6   0      348.45      340.39     24.81 o
   2   6   0      990.23      977.33     29.81 o
   3   6   0       40.41       41.02     15.60 o
   4   6   0     1126.95     1115.90     30.98 o
   5   6   0      141.57      145.12     24.40 o
   6   6   0      217.07      224.70     39.77 o
   7   6   0      103.80       99.83     35.14 o
   8   6   0       23.49       18.32     25.99 o
   9   6   0        3.15       10.09     27.62 o
  10   6   0      135.56      139.02     33.12 o
   1   7   0      717.48      731.41     33.45 o
   2   7   0        0.67        9.02     13.19 o
   3   7   0      146.38      155.99     19.61 o
   4   7   0      649.03      626.75     36.80 o
   5   7   0     1381.91     1353.95     70.48 o
   6   7   0      152.06      127.85     38.16 o
   7   7   0       93.20       89.18     36.47 o
   8   7   0        1.69       17.75     36.12 o
   9   7   0       97.06      108.48     32.18 o
   0   8   0      560.92      540.01     33.49 o
   1   8   0       13.78       15.81     15.00 o
   2   8   0      214.90      222.03     27.55 o
   4   8   0      737.66      754.04     41.19 o
   5   8   0       11.39        4.79     35.77 o
   6   8   0      496.09      517.21     56.99 o
   7   8   0        9.93       20.84     35.74 o
   8   8   0      120.61      119.27     46.99 o
   1   9   0      222.61      232.97     29.51 o
   2   9   0       70.59      103.70     26.83 o
   3   9   0      196.37      258.16     31.99 o
   4   9   0       68.87       54.84     27.12 o
   5   9   0      202.33      219.88     46.43 o
   6   9   0       12.50       11.40     38.49 o
   0  10   0      531.28      552.50     57.67 o
   1  10   0       57.41       40.42     28.16 o
   2  10   0       56.44       54.20     29.11 o
   3  10   0        3.79        2.79     28.53 o
   4  10   0      143.76      137.26     32.39 o
 -11   0   1      223.38      207.59     49.21 o
  -9   0   1        4.81        0.00     35.02 o
  -7   0   1       67.45       76.78     20.15 o
  -5   0   1     3687.33     3668.52     78.29 o
  -3   0   1     1194.66     1203.05     43.73 o
   1   0   1     3131.46     3264.86     37.28 o
   3   0   1     4036.12     3872.37     94.41 o
   5   0   1     2460.79     2375.64     58.30 o
   7   0   1      142.65      124.66     23.35 o
   9   0   1      599.81      572.96     56.66 o
  11   0   1      126.87      130.75     46.38 o
 -12   1   1      115.44      103.13     40.71 o
 -11   1   1       75.87       52.27     30.56 o
 -10   1   1      407.27      415.17     55.41 o
  -9   1   1        7.09       14.06     23.90 o
  -8   1   1       13.94       16.87     16.56 o
  -7   1   1      121.51      116.49     15.08 o
  -6   1   1      729.24      768.14     26.16 o
  -5   1   1      156.62      173.72     27.02 o
  -4   1   1     1932.40     1902.91     53.87 o
  -3   1   1     1542.57     1533.77     21.17 o
  -2   1   1      446.46      410.74     11.60 o
   1   1   1      471.88      493.97     13.02 o
   2   1   1     7404.02     7387.00     86.51 o
   3   1   1     1551.85     1657.59     26.66 o
   4   1   1     3852.14     3792.70     71.36 o
   5   1   1      140.82      151.32     16.61 o
   6   1   1      975.07     1037.12     31.08 o
   7   1   1       11.61       11.86     10.87 o
   8   1   1      838.23      822.30     24.17 o
   9   1   1      129.77      118.74     11.06 o
  10   1   1      222.75      303.49     36.44 o
  11   1   1        0.77       28.29     33.30 o
 -12   2   1        0.00        0.00     32.55 o
 -11   2   1       73.29       63.79     30.52 o
 -10   2   1        0.60       29.49     26.51 o
  -9   2   1      252.45      193.94     30.27 o
  -8   2   1       49.22       27.80     19.46 o
  -7   2   1       18.11       23.41     12.41 o
  -6   2   1       19.07       23.29     15.39 o
  -5   2   1     2111.22     1890.97    102.73 o
  -4   2   1      120.85      153.53     16.21 o
  -3   2   1      752.21      777.24     25.38 o
  -2   2   1      196.54      217.58     22.70 o
  -1   2   1     2229.70     2023.67     20.51 o
   0   2   1     3284.40     3346.02     38.66 o
   1   2   1    16808.58    16626.94     79.84 o
   2   2   1     6691.22     6889.71     42.53 o
   3   2   1     4027.67     3858.41     61.47 o
   4   2   1      114.86      112.59     14.61 o
   5   2   1      332.98      336.01     19.61 o
   6   2   1       46.93       41.12     14.89 o
   7   2   1      385.46      352.36     28.77 o
   8   2   1       32.48       26.70     25.11 o
   9   2   1       56.97       61.15     15.94 o
  10   2   1        0.42        0.00     27.79 o
  11   2   1        7.74       14.58     30.40 o
 -12   3   1      112.75      109.44     37.39 o
 -11   3   1       17.60        0.00     30.44 o
 -10   3   1      170.02      146.34     26.55 o
  -9   3   1        0.45       14.76     21.40 o
  -8   3   1       18.15       12.45     19.79 o
  -7   3   1        5.81       10.37     14.35 o
  -6   3   1      668.35      674.67     15.74 o
  -5   3   1      511.25      529.39     19.94 o
  -4   3   1        2.84        3.12     14.82 o
  -3   3   1       18.33       32.65     14.48 o
  -2   3   1       61.29       69.41     13.82 o
  -1   3   1       21.53       28.21      9.80 o
   0   3   1     3994.78     3914.02     33.93 o
   1   3   1     2347.37     2470.04     29.30 o
   2   3   1       46.62       30.29     10.38 o
   3   3   1      219.20      229.49     15.00 o
   4   3   1      326.46      326.12     22.81 o
   5   3   1      244.15      259.59     19.32 o
   6   3   1      102.36       84.51     15.46 o
   7   3   1       10.49       31.66     30.17 o
   8   3   1      120.53       86.37     21.85 o
   9   3   1        0.34        9.36     21.28 o
  10   3   1      134.94      125.52     31.60 o
  11   3   1        0.43       15.94     31.11 o
 -11   4   1      137.58      148.02     35.80 o
 -10   4   1       28.40       41.56     30.61 o
  -9   4   1      148.50      169.07     31.04 o
  -8   4   1        0.87       10.28     35.68 o
  -7   4   1      900.33      853.26     44.40 o
  -6   4   1       13.75       16.93     12.41 o
  -5   4   1     2305.63     2333.27     56.80 o
  -4   4   1      254.62      266.19     18.25 o
  -3   4   1      697.62      659.55     26.93 o
  -2   4   1      465.95      458.22     22.34 o
  -1   4   1     7780.33     7919.24     71.11 o
   0   4   1      534.72      540.69     15.43 o
   1   4   1     2492.63     2554.77     33.79 o
   2   4   1       67.71       74.26     12.06 o
   3   4   1      739.54      695.16     28.47 o
   4   4   1      591.65      586.86     29.22 o
   5   4   1     2091.26     2171.16     43.20 o
   6   4   1      398.67      376.21     29.06 o
   7   4   1      355.01      371.80     46.81 o
   8   4   1       26.89       20.50     25.04 o
   9   4   1      157.26      146.33     26.14 o
  10   4   1        4.63        3.19     24.78 o
 -11   5   1       18.33        3.59     33.21 o
 -10   5   1      332.07      317.62     39.63 o
  -9   5   1        0.00        0.00     43.76 o
  -8   5   1      253.91      237.35     17.03 o
  -7   5   1        7.12        0.00     18.27 o
  -6   5   1      772.03      795.19     53.50 o
  -5   5   1      105.39      108.84     14.80 o
  -4   5   1     1364.69     1372.98     29.38 o
  -3   5   1       22.05        7.94     15.49 o
  -2   5   1      588.65      570.46     32.21 o
  -1   5   1      197.23      193.94     14.48 o
   0   5   1     2471.61     2400.58     35.86 o
   1   5   1       90.47       94.47     12.84 o
   2   5   1     1531.58     1510.14     39.32 o
   3   5   1        4.02        5.69     14.13 o
   4   5   1     1783.80     1857.53     43.64 o
   5   5   1      443.74      486.63     25.18 o
   6   5   1     2186.45     2287.19     89.82 o
   7   5   1      208.93      182.05     28.90 o
   8   5   1      740.23      694.78     44.79 o
   9   5   1       11.44        0.00     27.83 o
  10   5   1       97.98      107.02     26.74 o
 -10   6   1       24.02        2.74     30.09 o
  -9   6   1       40.35       63.33     28.64 o
  -8   6   1      146.20      125.65     39.17 o
  -7   6   1        7.22        8.72     32.25 o
  -6   6   1      110.73      108.02     33.33 o
  -5   6   1      307.43      277.03     27.17 o
  -4   6   1       14.03       13.12     12.70 o
  -3   6   1      251.26      246.83     19.26 o
  -2   6   1      130.81      110.59     16.24 o
  -1   6   1     1655.48     1662.06     35.27 o
   0   6   1       34.11       36.07     14.66 o
   1   6   1      790.64      767.89     26.69 o
   2   6   1       99.92       96.39     16.48 o
   3   6   1      125.83      142.12     15.03 o
   4   6   1       21.96       13.94     15.27 o
   5   6   1      370.96      388.87     28.22 o
   6   6   1        0.09        6.42     31.34 o
   7   6   1      118.38      103.76     38.86 o
   8   6   1       48.19       24.09     29.20 o
   9   6   1       73.12      104.43     30.75 o
  -9   7   1        6.39        8.35     37.88 o
  -8   7   1       69.24       60.15     36.01 o
  -7   7   1        1.02        0.00     36.08 o
  -6   7   1      211.54      279.21     43.51 o
  -5   7   1       97.99       89.80     24.32 o
  -4   7   1       26.60       21.78     21.55 o
  -3   7   1      432.97      413.41     24.33 o
  -2   7   1       91.57      100.45     18.15 o
  -1   7   1       30.85       25.70     13.89 o
   0   7   1      394.81      410.99     19.88 o
   1   7   1       14.98       17.68     13.28 o
   2   7   1      162.32      160.34     18.84 o
   3   7   1        0.00        6.76     13.77 o
   4   7   1      281.63      271.19     27.50 o
   5   7   1       29.05       29.32     29.68 o
   6   7   1       77.83       70.74     35.36 o
   7   7   1       18.25       22.96     35.39 o
   8   7   1       33.88       23.82     36.07 o
  -8   8   1        0.91        7.94     39.91 o
  -7   8   1      447.33      519.18     55.13 o
  -6   8   1       57.61       62.42     40.12 o
  -5   8   1      836.74      849.57     68.21 o
  -4   8   1       70.80       61.64     23.93 o
  -3   8   1      548.32      573.93     35.46 o
  -2   8   1      556.72      569.52     34.85 o
  -1   8   1     1060.78     1043.14     34.41 o
   0   8   1        0.15        0.00     17.95 o
   1   8   1      499.76      524.69     26.79 o
   2   8   1      189.46      184.85     20.63 o
   3   8   1      495.69      517.47     47.78 o
   4   8   1      181.99      177.82     40.35 o
   5   8   1      648.19      692.30     59.87 o
   6   8   1       20.47       25.09     36.48 o
   7   8   1      140.47      123.29     42.85 o
  -7   9   1        0.86        0.00     40.75 o
  -6   9   1      364.46      258.80     49.35 o
  -5   9   1        2.76        3.50     26.18 o
  -4   9   1     1023.15      962.34     47.39 o
  -3   9   1       58.96       72.01     26.26 o
  -2   9   1      793.60      789.65     42.59 o
  -1   9   1        6.81        5.30     24.56 o
   0   9   1      745.81      730.84     40.89 o
   1   9   1        4.34        0.13     24.33 o
   2   9   1      499.85      479.51     36.11 o
   3   9   1       12.71        0.22     25.95 o
   4   9   1      436.87      434.70     53.13 o
   5   9   1        0.11        1.48     33.80 o
   6   9   1      206.88      201.00     46.58 o
  -4  10   1        3.85       21.40     28.50 o
  -3  10   1      185.60      223.17     32.75 o
  -2  10   1       17.89       25.71     26.41 o
  -1  10   1      420.24      470.38     37.73 o
   0  10   1        3.13        0.00     26.19 o
   1  10   1       36.87       77.93     28.73 o
   2  10   1        0.98        0.00     27.38 o
   3  10   1      103.39       64.26     28.42 o
   4  10   1        0.01        0.00     39.56 o
 -12   0   2      181.46      141.97     52.66 o
 -10   0   2      160.95      117.01     39.20 o
  -8   0   2      870.54      874.60     38.13 o
  -6   0   2     2231.01     2241.30     64.51 o
  -4   0   2      335.46      371.26     35.33 o
  -2   0   2    24098.11    24075.29    149.30 o
   0   0   2     4980.93     5048.22     64.75 o
   2   0   2     4229.48     4085.77     34.10 o
   4   0   2     5099.68     5145.23     50.39 o
   6   0   2       54.06       42.71      8.90 o
   8   0   2      889.52      904.76     64.12 o
  10   0   2      133.95      116.84     42.81 o
 -12   1   2       15.47        0.00     31.24 o
 -11   1   2      416.44      417.98     34.05 o
 -10   1   2        3.56        1.15     24.75 o
  -9   1   2      208.64      233.37     43.22 o
  -8   1   2        6.48        0.00     16.68 o
  -7   1   2      586.13      613.58     36.92 o
  -6   1   2      801.14      847.51     19.14 o
  -5   1   2       48.03       46.20     11.31 o
  -4   1   2        1.26        9.60     11.54 o
  -3   1   2      278.87      293.38     10.20 o
  -2   1   2        0.13        3.78      8.66 o
  -1   1   2      315.80      340.14     15.76 o
   0   1   2     3498.42     3558.61     37.84 o
   1   1   2      142.38      182.72     11.29 o
   2   1   2       34.36       43.45      9.82 o
   3   1   2     3615.04     3620.68     32.25 o
   4   1   2       15.87       23.33      9.46 o
   5   1   2     1048.59     1029.11     21.73 o
   6   1   2        1.78        1.07     10.66 o
   7   1   2      728.50      749.30     21.97 o
   8   1   2      139.96      140.89     14.74 o
   9   1   2      359.89      315.87     47.93 o
  10   1   2       17.24       18.66     29.64 o
  11   1   2       13.66       34.22     30.43 o
 -12   2   2      104.91      116.41     31.62 o
 -11   2   2        6.43        0.51     30.07 o
 -10   2   2      255.97      292.35     33.45 o
  -9   2   2       24.98       22.63     20.02 o
  -8   2   2       22.71       28.84     18.59 o
  -7   2   2      199.93      215.14     15.82 o
  -6   2   2      649.87      579.14     41.12 o
  -5   2   2      655.25      648.62     20.61 o
  -4   2   2       94.27      102.43     11.85 o
  -3   2   2        0.27        0.29     10.50 o
  -2   2   2      207.63      157.54     23.32 o
  -1   2   2      561.43      565.44     30.53 o
   0   2   2      104.93      107.61     11.64 o
   1   2   2      776.08      852.46     31.46 o
   2   2   2      102.52       81.99     11.14 o
   3   2   2      165.81      179.44     16.31 o
   4   2   2      782.52      795.73     16.50 o
   5   2   2       39.44       32.54      7.58 o
   6   2   2      236.60      247.59     25.92 o
   7   2   2      249.63      248.97     16.39 o
   8   2   2      260.46      299.76     33.85 o
   9   2   2        3.45        6.93     26.06 o
  10   2   2        1.18        0.00     28.72 o
  11   2   2       13.17        7.88     40.59 o
 -12   3   2       23.44       27.28     31.51 o
 -11   3   2      162.47      195.70     35.26 o
 -10   3   2        0.96        0.00     23.26 o
  -9   3   2       20.73       38.91     21.13 o
  -8   3   2        1.31       10.34     19.34 o
  -7   3   2      339.46      332.72     21.00 o
  -6   3   2       87.24       81.32     11.34 o
  -5   3   2      208.25      182.70     16.36 o
  -4   3   2        0.89        0.00     10.90 o
  -3   3   2     2306.32     2163.11     60.29 o
  -2   3   2      811.17      823.96     22.09 o
  -1   3   2     3676.58     3586.58     28.88 o
   0   3   2        6.27       13.58      8.12 o
   1   3   2      275.75      243.02     12.43 o
   2   3   2        6.84        9.38      8.95 o
   3   3   2     7526.25     7829.13     63.76 o
   4   3   2     1046.07     1058.25     33.43 o
   5   3   2     1093.33     1103.86     26.93 o
   6   3   2       80.24       88.53     15.61 o
   7   3   2      789.52      803.03     39.59 o
   8   3   2      292.41      236.54     29.27 o
   9   3   2     1096.52     1005.17     51.51 o
  10   3   2        6.98        6.74     29.80 o
 -12   4   2      122.30      150.58     55.37 o
 -11   4   2       15.76       21.81     30.51 o
 -10   4   2      185.98      200.50     41.13 o
  -9   4   2        2.17       22.26     25.34 o
  -8   4   2      655.25      702.95     60.01 o
  -7   4   2       14.13       15.83     14.88 o
  -6   4   2     1435.94     1425.99     31.69 o
  -5   4   2       61.64       80.13     15.41 o
  -4   4   2     1228.84     1247.93     29.52 o
  -3   4   2      796.48      821.47     27.80 o
  -2   4   2     6965.96     6997.29     65.50 o
  -1   4   2       22.89       17.17      9.11 o
   0   4   2     2714.03     2750.37     31.83 o
   1   4   2        4.19        6.83      9.66 o
   2   4   2     6401.67     6667.31     64.78 o
   3   4   2     1631.77     1725.87     42.82 o
   4   4   2     5351.22     5450.33     91.23 o
   5   4   2       79.73       94.05     17.06 o
   6   4   2      184.98      194.86     18.53 o
   7   4   2        8.53        6.02     23.91 o
   8   4   2     1120.92     1066.11     76.02 o
   9   4   2        0.02        0.00     27.28 o
  10   4   2      231.51      207.91     29.29 o
 -11   5   2      293.35      282.18     42.36 o
 -10   5   2        1.22        8.13     29.19 o
  -9   5   2      350.09      332.73     36.15 o
  -8   5   2       88.24       99.46     17.98 o
  -7   5   2      734.95      728.70     37.12 o
  -6   5   2      233.60      242.38     23.10 o
  -5   5   2      827.53      851.93     25.72 o
  -4   5   2        0.01        1.85     13.73 o
  -3   5   2       43.51       55.39     13.68 o
  -2   5   2       99.13      102.57     16.68 o
  -1   5   2      229.15      205.10     13.35 o
   0   5   2        0.29        5.59      9.69 o
   1   5   2     1110.20     1077.50     22.81 o
   2   5   2      165.42      179.30     15.08 o
   3   5   2     1810.76     1876.07     46.88 o
   4   5   2       26.17       35.56     14.98 o
   5   5   2      250.53      246.38     21.39 o
   6   5   2      146.06      128.98     36.65 o
   7   5   2      412.57      436.72     37.12 o
   8   5   2       14.95        2.19     27.94 o
   9   5   2      350.28      379.77     69.65 o
 -10   6   2       19.87        8.50     22.70 o
  -9   6   2      118.75       78.77     30.93 o
  -8   6   2       96.05       87.61     20.10 o
  -7   6   2      161.83      135.97     22.25 o
  -6   6   2      786.13      795.27     43.07 o
  -5   6   2      126.91      116.18     21.83 o
  -4   6   2      492.21      505.42     24.69 o
  -3   6   2       74.54       63.10     16.03 o
  -2   6   2      736.72      781.88     26.28 o
  -1   6   2      641.84      660.81     20.30 o
   0   6   2      320.80      288.01     15.75 o
   1   6   2       20.61       26.77     14.89 o
   2   6   2      113.46      105.80     20.21 o
   3   6   2        8.65       14.59     19.10 o
   4   6   2        7.59        4.86     16.26 o
   5   6   2       31.12       33.98     16.83 o
   6   6   2       66.03       24.26     31.20 o
   7   6   2      115.75       79.82     36.07 o
   8   6   2      136.54      147.60     30.86 o
   9   6   2        2.40        0.00     30.26 o
  -9   7   2        1.34        6.48     31.57 o
  -8   7   2        8.44       11.55     34.59 o
  -7   7   2      240.82      255.22     27.95 o
  -6   7   2       16.42       19.56     22.32 o
  -5   7   2       29.61       32.49     21.94 o
  -4   7   2        2.83        0.00     20.43 o
  -3   7   2      234.06      205.43     24.38 o
  -2   7   2        0.03        0.00     18.72 o
  -1   7   2      591.71      648.45     31.54 o
   0   7   2        7.61        2.92     19.03 o
   1   7   2        4.85        5.40     18.57 o
   2   7   2       90.53       72.52     15.65 o
   3   7   2      629.16      633.04     27.49 o
   4   7   2        0.09        5.73     20.92 o
   5   7   2       60.24       55.93     36.69 o
   6   7   2        0.35        0.00     34.36 o
   7   7   2       63.88       41.29     41.33 o
   8   7   2        2.91       47.13     44.13 o
  -8   8   2       90.26      101.38     41.42 o
  -7   8   2       32.05       51.03     37.06 o
  -6   8   2      391.22      413.43     34.57 o
  -5   8   2       46.91       40.17     22.28 o
  -4   8   2      131.93      121.33     25.17 o
  -3   8   2        1.81        0.83     20.59 o
  -2   8   2      629.30      635.24     34.80 o
  -1   8   2        0.93        1.78     15.78 o
   0   8   2      574.55      621.20     26.50 o
   1   8   2       71.91       72.50     17.06 o
   2   8   2      384.16      381.91     24.18 o
   3   8   2      119.25      124.82     23.69 o
   4   8   2      596.08      557.11     56.11 o
   5   8   2        0.95        3.71     34.58 o
   6   8   2      148.90      158.31     43.88 o
   7   8   2        5.59       18.58     39.04 o
  -7   9   2      182.06      218.27     44.18 o
  -6   9   2        0.51        0.00     24.74 o
  -5   9   2      403.54      384.90     45.13 o
  -4   9   2       32.13       46.49     24.55 o
  -3   9   2      289.24      277.91     30.65 o
  -2   9   2        1.47        0.00     22.59 o
  -1   9   2     1036.87     1061.82     45.41 o
   0   9   2       25.08       15.33     23.32 o
   1   9   2      526.42      556.71     35.99 o
   2   9   2        5.71       11.88     22.43 o
   3   9   2      241.70      217.34     44.16 o
   4   9   2        0.61       10.65     33.35 o
   5   9   2      284.28      239.71     48.08 o
  -5  10   2        0.01        0.00     27.04 o
  -4  10   2      157.59      174.41     31.66 o
  -3  10   2        0.65        3.05     25.60 o
  -2  10   2      917.86      911.42     46.75 o
  -1  10   2      115.21      100.67     30.08 o
   0  10   2      482.02      491.05     37.88 o
   1  10   2        0.42        0.00     26.11 o
   2  10   2      134.80      149.72     30.37 o
   3  10   2        0.69        2.78     36.74 o
 -13   0   3       14.70        0.00     44.49 o
 -11   0   3      134.66       69.92     29.91 o
  -9   0   3      387.47      377.77     21.44 o
  -7   0   3     1951.04     2010.55     30.91 o
  -5   0   3     1734.13     1851.83     32.47 o
  -3   0   3    14677.92    14612.45     72.01 o
  -1   0   3     1992.36     1965.44     17.94 o
   1   0   3       72.66       70.28     14.41 o
   3   0   3     4552.40     4606.87     92.29 o
   5   0   3        4.60        4.89     11.00 o
   7   0   3      928.79      933.17     61.21 o
   9   0   3      962.88      982.64     72.31 o
 -13   1   3       56.08       73.14     34.59 o
 -12   1   3      161.98      157.28     34.55 o
 -11   1   3       11.65       17.68     13.92 o
 -10   1   3      240.00      237.82     51.91 o
  -9   1   3        0.20        2.63      9.68 o
  -8   1   3      488.78      509.61     15.79 o
  -7   1   3       52.09       45.06      9.55 o
  -6   1   3     1143.69     1142.07     25.17 o
  -5   1   3      152.37      142.66     15.23 o
  -4   1   3        2.79       11.17      9.25 o
  -3   1   3      640.20      615.15     10.10 o
  -2   1   3     2575.46     2460.20     16.68 o
  -1   1   3     3189.75     3238.09     40.48 o
   0   1   3       59.37       62.34      6.91 o
   1   1   3       83.36       75.82      9.36 o
   2   1   3     3930.98     3873.51     30.03 o
   3   1   3      779.54      828.08     17.08 o
   4   1   3     3257.61     3389.40     43.60 o
   5   1   3       10.10        9.52     11.68 o
   6   1   3      477.47      449.97     18.22 o
   7   1   3       23.11       27.80     11.98 o
   8   1   3     1136.90     1161.37     30.49 o
   9   1   3      152.44      130.81     30.86 o
  10   1   3      228.00      216.56     37.91 o
 -12   2   3        0.89       17.09     29.14 o
 -11   2   3      309.62      349.95     37.65 o
 -10   2   3        6.42       23.90     25.59 o
  -9   2   3      110.03      115.17     22.22 o
  -8   2   3       45.51       33.54     17.98 o
  -7   2   3     1558.09     1592.58     29.93 o
  -6   2   3      103.31      123.81     27.22 o
  -5   2   3      162.25      171.09     14.27 o
  -4   2   3      231.60      237.02     12.52 o
  -3   2   3       33.72       56.80     15.25 o
  -2   2   3        1.81        1.71     13.99 o
  -1   2   3     1634.31     1567.31     33.32 o
   0   2   3      112.54      116.69      6.23 o
   1   2   3       16.72       16.31      7.18 o
   2   2   3      168.60      170.26     13.77 o
   3   2   3     1629.35     1573.32     26.46 o
   4   2   3        5.90        4.48      9.36 o
   5   2   3      278.80      298.61     13.43 o
   6   2   3        8.76        6.58     12.47 o
   7   2   3       53.53       67.02     14.38 o
   8   2   3       77.37       72.18     16.96 o
   9   2   3      174.54      168.74     31.39 o
  10   2   3       35.88       28.89     30.32 o
 -12   3   3      127.64      101.40     32.52 o
 -11   3   3       19.50        0.00     28.18 o
 -10   3   3       85.20       65.98     22.41 o
  -9   3   3       16.40       21.76     19.94 o
  -8   3   3      425.55      411.92     32.86 o
  -7   3   3        0.20        0.99     10.75 o
  -6   3   3      737.78      722.95     23.58 o
  -5   3   3      671.73      739.40     23.41 o
  -4   3   3        3.34        9.33     11.85 o
  -3   3   3      121.13      144.32     19.91 o
  -2   3   3     1314.11     1248.80     21.75 o
  -1   3   3      910.22      889.51     19.71 o
   0   3   3      635.77      736.98     18.34 o
   1   3   3       25.11       28.07      8.30 o
   2   3   3      159.28      159.27     12.06 o
   3   3   3       51.43       47.58     10.15 o
   4   3   3      512.64      505.31     22.23 o
   5   3   3       77.61       73.97     10.82 o
   6   3   3       23.48       16.58      9.65 o
   7   3   3        0.14       11.10     16.00 o
   8   3   3      760.32      736.59     30.36 o
   9   3   3        0.66       19.28     28.55 o
  10   3   3      161.93      107.77     34.65 o
 -12   4   3       14.69        0.00     32.57 o
 -11   4   3      255.63      229.40     35.78 o
 -10   4   3       45.80       42.51     26.78 o
  -9   4   3      286.62      314.09     35.34 o
  -8   4   3        0.24        0.00     14.41 o
  -7   4   3     1597.68     1625.77     40.92 o
  -6   4   3      129.05      129.60     14.42 o
  -5   4   3      910.47      870.59     24.00 o
  -4   4   3       38.64       56.59     13.32 o
  -3   4   3     3231.45     3146.59     45.78 o
  -2   4   3       60.37       51.68     12.00 o
  -1   4   3     2416.68     2300.08     28.58 o
   0   4   3      523.74      590.45     16.12 o
   1   4   3        9.07        8.23      8.82 o
   2   4   3        4.20       17.32     10.10 o
   3   4   3     1998.87     2010.15     45.35 o
   4   4   3       34.41       32.70     17.12 o
   5   4   3      265.56      287.32     21.72 o
   6   4   3      570.39      544.64     17.40 o
   7   4   3      316.90      346.62     27.07 o
   8   4   3        2.50        0.00     21.35 o
   9   4   3      292.68      260.74     28.79 o
 -11   5   3        1.11       13.30     31.92 o
 -10   5   3      128.94      121.04     32.00 o
  -9   5   3       14.59       10.42     14.52 o
  -8   5   3       79.15      109.59     30.85 o
  -7   5   3       66.17       36.55     24.59 o
  -6   5   3      940.26      941.76     30.32 o
  -5   5   3      109.88      111.00     12.78 o
  -4   5   3      103.72       82.86     14.96 o
  -3   5   3       86.44       92.69     14.23 o
  -2   5   3     2841.08     2802.47     47.09 o
  -1   5   3       36.07       42.23      8.85 o
   0   5   3     2065.12     2019.71     27.69 o
   1   5   3       80.91       71.82     10.62 o
   2   5   3     1142.34     1242.65     28.54 o
   3   5   3        0.43        2.09     15.37 o
   4   5   3     3668.67     3625.48     64.42 o
   5   5   3      306.82      270.69     22.03 o
   6   5   3     1056.68     1013.05     67.86 o
   7   5   3       51.69       40.40     11.50 o
   8   5   3      346.24      327.21     70.88 o
   9   5   3        2.01        0.00     28.50 o
 -11   6   3       59.71       53.81     33.90 o
 -10   6   3       12.65        6.88     23.84 o
  -9   6   3        1.09        0.00     29.38 o
  -8   6   3        0.06        0.00     18.78 o
  -7   6   3      274.36      285.40     22.70 o
  -6   6   3       28.85       39.09     17.09 o
  -5   6   3      347.94      304.57     26.62 o
  -4   6   3      186.46      170.52     21.92 o
  -3   6   3      890.56      927.97     28.60 o
  -2   6   3      129.52      130.86     16.49 o
  -1   6   3     1662.99     1671.52     32.01 o
   0   6   3       13.34       18.68     10.58 o
   1   6   3       30.35       30.65     11.56 o
   2   6   3        0.09       10.77     15.49 o
   3   6   3      592.48      612.41     32.02 o
   4   6   3      629.98      639.22     37.75 o
   5   6   3      232.14      207.54     21.40 o
   6   6   3       12.16       20.95     37.20 o
   7   6   3       53.24       55.71     29.35 o
   8   6   3       26.54       43.78     27.72 o
 -10   7   3       39.92       52.87     25.73 o
  -9   7   3       29.50       32.79     29.82 o
  -8   7   3       96.82      107.43     36.45 o
  -7   7   3       47.36       37.10     18.97 o
  -6   7   3       60.16       62.53     23.86 o
  -5   7   3        1.21        0.00     19.91 o
  -4   7   3       63.21       81.59     19.83 o
  -3   7   3       22.37       27.16     19.27 o
  -2   7   3      634.78      634.75     30.63 o
  -1   7   3       22.70        6.78     17.70 o
   0   7   3        2.26        0.77     16.67 o
   1   7   3      136.36      116.50     21.39 o
   2   7   3      438.99      467.73     30.38 o
   3   7   3        0.00        0.00     14.52 o
   4   7   3      292.46      293.07     23.20 o
   5   7   3       59.37       32.70     34.88 o
   6   7   3        3.76        0.00     34.84 o
   7   7   3       21.79        0.00     39.67 o
  -9   8   3      100.13       77.45     42.17 o
  -8   8   3       34.15       12.52     34.33 o
  -7   8   3      355.16      328.05     33.34 o
  -6   8   3       10.07        0.26     22.09 o
  -5   8   3      224.94      229.73     38.96 o
  -4   8   3       16.88       14.21     20.78 o
  -3   8   3      397.95      410.58     29.87 o
  -2   8   3        0.00        4.58     19.87 o
  -1   8   3      756.91      815.97     36.35 o
   0   8   3      126.27      128.87     23.30 o
   1   8   3      374.30      420.65     30.47 o
   2   8   3       45.98       39.40     17.44 o
   3   8   3      832.55     1023.23     71.86 o
   4   8   3        0.37       31.46     36.21 o
   5   8   3      100.88      101.75     40.69 o
   6   8   3        0.84        7.00     39.74 o
  -7   9   3       19.61        0.00     26.28 o
  -6   9   3      380.74      375.97     35.53 o
  -5   9   3       56.84       51.19     22.80 o
  -4   9   3      189.86      171.71     27.51 o
  -3   9   3       81.52       68.99     24.74 o
  -2   9   3      731.03      733.66     38.87 o
  -1   9   3        4.61        0.00     23.16 o
   0   9   3      593.62      573.98     36.25 o
   1   9   3       26.35       20.67     22.47 o
   2   9   3      300.58      302.66     49.77 o
   3   9   3        5.96        0.00     35.85 o
   4   9   3      386.82      333.79     51.62 o
  -5  10   3      102.72      123.58     28.50 o
  -4  10   3       97.07      105.23     35.57 o
  -3  10   3      340.25      368.56     32.76 o
  -2  10   3       39.22       38.66     25.49 o
  -1  10   3      322.32      344.90     33.24 o
   0  10   3       36.66       27.95     25.37 o
   1  10   3      118.58      111.37     38.57 o
   2  10   3        6.82        0.00     37.06 o
 -12   0   4       59.56       44.41     41.49 o
 -10   0   4      296.49      290.95     22.20 o
  -8   0   4     1469.51     1506.84     27.80 o
  -6   0   4     2174.57     2258.40     31.78 o
  -4   0   4     6892.88     6831.22     41.24 o
  -2   0   4     2447.30     2306.51     24.22 o
   0   0   4      442.97      404.90     15.97 o
   2   0   4     3130.03     3126.49     67.01 o
   4   0   4     1134.53     1101.86     31.45 o
   6   0   4     1462.31     1456.09     68.44 o
   8   0   4      676.04      618.51     59.31 o
  10   0   4      420.49      416.03     58.00 o
 -13   1   4       76.38      126.56     34.77 o
 -12   1   4        5.91        8.82     29.08 o
 -11   1   4      161.77      132.59     30.46 o
 -10   1   4        0.04        0.63     12.75 o
  -9   1   4      278.10      291.85     23.45 o
  -8   1   4       11.25        9.30     10.47 o
  -7   1   4     1112.76     1068.32     21.01 o
  -6   1   4        8.12        9.33     10.61 o
  -5   1   4      381.33      379.21     12.14 o
  -4   1   4     1271.79     1271.37     14.71 o
  -3   1   4     2573.99     2461.23     24.97 o
  -2   1   4     1336.31     1370.33     11.79 o
  -1   1   4     1308.01     1327.95     17.82 o
   0   1   4       79.08       73.88      8.67 o
   1   1   4      836.44      805.62     15.64 o
   2   1   4       25.90       29.99      8.28 o
   3   1   4     2230.06     2280.78     24.04 o
   4   1   4       12.53        8.75      9.12 o
   5   1   4     1130.58     1132.86     27.79 o
   6   1   4      155.93      156.43     14.54 o
   7   1   4      432.21      423.94     19.44 o
   8   1   4        0.39        0.00     38.84 o
   9   1   4      226.14      168.14     32.21 o
  10   1   4        7.07       11.09     30.56 o
 -13   2   4        0.73       14.22     30.67 o
 -12   2   4      117.78      126.02     31.79 o
 -11   2   4       76.36       75.09     28.59 o
 -10   2   4      137.61      137.23     29.36 o
  -9   2   4       19.63       25.29     19.76 o
  -8   2   4      711.45      733.45     30.78 o
  -7   2   4       23.20        6.18     14.07 o
  -6   2   4      824.26      866.56     25.34 o
  -5   2   4      706.15      710.71     17.07 o
  -4   2   4      897.55      900.36     17.72 o
  -3   2   4       14.18       22.49      6.83 o
  -2   2   4     3502.42     3389.09     73.64 o
  -1   2   4        8.91        4.74     14.63 o
   0   2   4       49.53       71.31     13.02 o
   1   2   4       30.68       49.23      9.96 o
   2   2   4      156.00      179.98     12.15 o
   3   2   4       61.61       74.29      9.79 o
   4   2   4       97.79       96.51     11.47 o
   5   2   4       44.41       33.56      9.74 o
   6   2   4        5.12        0.00     13.32 o
   7   2   4        0.15        9.18     14.22 o
   8   2   4        2.14        4.37     26.39 o
   9   2   4       19.48        0.00     29.43 o
 -12   3   4        0.19        8.96     42.30 o
 -11   3   4       16.94       32.63     36.90 o
 -10   3   4        4.43        4.77     26.07 o
  -9   3   4      160.97      180.71     29.46 o
  -8   3   4      203.21      175.00     27.27 o
  -7   3   4      204.06      209.73     14.55 o
  -6   3   4       12.31       28.15     11.14 o
  -5   3   4      659.61      692.18     24.16 o
  -4   3   4        3.10        6.83     15.50 o
  -3   3   4     2750.93     2595.99     85.40 o
  -2   3   4       72.64      100.01     22.10 o
  -1   3   4      142.86      140.39     18.22 o
   0   3   4      295.03      307.13      8.90 o
   1   3   4      348.31      314.21     11.71 o
   2   3   4      118.35      125.29     13.08 o
   3   3   4      473.89      472.69     21.67 o
   4   3   4       17.82       23.54     10.68 o
   5   3   4      175.20      176.57     13.14 o
   6   3   4        6.32        2.01      9.83 o
   7   3   4      598.68      650.42     28.64 o
   8   3   4       49.99       74.63     32.69 o
   9   3   4       88.63      111.08     31.71 o
 -12   4   4        5.70       10.87     31.55 o
 -11   4   4       10.49        1.64     27.92 o
 -10   4   4      224.04      212.10     42.96 o
  -9   4   4       39.57       41.22     25.84 o
  -8   4   4      469.92      439.13     23.49 o
  -7   4   4      330.22      309.67     19.10 o
  -6   4   4      310.91      293.57     17.52 o
  -5   4   4      228.35      222.07     16.27 o
  -4   4   4     1608.46     1549.84     44.93 o
  -3   4   4      315.94      323.31     14.14 o
  -2   4   4     1407.78     1312.04     71.72 o
  -1   4   4      166.65      148.49     10.07 o
   0   4   4      592.27      629.86     14.92 o
   1   4   4       12.72       21.07      8.57 o
   2   4   4     2186.95     2211.49     34.16 o
   3   4   4        2.14        1.77     14.55 o
   4   4   4      198.63      195.39     21.70 o
   5   4   4      136.61      135.53     13.56 o
   6   4   4      331.53      337.41     17.26 o
   7   4   4       36.04       31.19     19.35 o
   8   4   4      278.48      266.31     27.30 o
   9   4   4        5.90        0.00     24.27 o
 -11   5   4       75.23       62.85     31.83 o
 -10   5   4        0.28        0.00     34.35 o
  -9   5   4      239.95      227.84     20.95 o
  -8   5   4        3.95       11.19     16.35 o
  -7   5   4      515.01      509.52     36.79 o
  -6   5   4        1.34        9.39     15.15 o
  -5   5   4       18.70       12.00     13.93 o
  -4   5   4      330.35      335.51     16.90 o
  -3   5   4      403.00      380.33     17.61 o
  -2   5   4      511.26      515.16     17.43 o
  -1   5   4     1190.29     1184.60     18.72 o
   0   5   4       11.04       11.36     10.02 o
   1   5   4      881.83      868.31     26.98 o
   2   5   4      173.36      162.05     14.19 o
   3   5   4     1454.86     1443.06     42.53 o
   4   5   4      188.32      206.16     18.87 o
   5   5   4      334.96      335.21     23.29 o
   6   5   4       15.48       14.78     14.27 o
   7   5   4      259.57      222.21     33.56 o
   8   5   4        3.81       15.43     26.03 o
 -11   6   4       16.32        0.00     29.66 o
 -10   6   4       55.34       39.76     28.29 o
  -9   6   4        6.71        0.00     20.91 o
  -8   6   4      467.67      390.07     29.02 o
  -7   6   4       26.57       26.16     16.51 o
  -6   6   4      480.45      523.88     25.79 o
  -5   6   4      191.19      182.40     19.25 o
  -4   6   4      383.39      385.05     26.50 o
  -3   6   4        3.05        8.17     14.52 o
  -2   6   4      868.68      888.32     28.33 o
  -1   6   4        0.31        0.00      9.31 o
   0   6   4      105.74      111.62     15.49 o
   1   6   4        9.05       12.65     10.87 o
   2   6   4      199.26      185.02     21.32 o
   3   6   4        0.67        0.00     16.51 o
   4   6   4       28.91       40.48     15.87 o
   5   6   4       34.53       41.83     18.38 o
   6   6   4      144.12      136.40     44.24 o
   7   6   4       21.89        0.00     44.79 o
 -10   7   4       24.93       12.76     23.30 o
  -9   7   4       86.55      113.47     29.43 o
  -8   7   4       45.05       37.18     33.59 o
  -7   7   4       58.34       62.84     24.63 o
  -6   7   4        1.91        0.61     20.22 o
  -5   7   4       79.97       99.39     21.14 o
  -4   7   4       48.58       33.70     17.93 o
  -3   7   4      556.42      539.09     27.68 o
  -2   7   4       86.24       71.22     18.33 o
  -1   7   4      242.98      254.28     16.20 o
   0   7   4        3.55        5.60     14.93 o
   1   7   4      875.20      810.14     34.40 o
   2   7   4        0.40        0.00     17.68 o
   3   7   4      456.63      490.07     24.18 o
   4   7   4       40.67       33.17     36.41 o
   5   7   4      154.83      104.57     42.97 o
   6   7   4      231.99      184.91     45.63 o
  -9   8   4        2.43        0.00     37.08 o
  -8   8   4      242.65      205.94     32.39 o
  -7   8   4        0.75        0.00     23.24 o
  -6   8   4      193.48      183.49     27.80 o
  -5   8   4       28.60       16.01     20.68 o
  -4   8   4      220.31      212.41     25.23 o
  -3   8   4        8.23       13.33     18.60 o
  -2   8   4      886.37      913.43     58.28 o
  -1   8   4       50.32       40.39     19.38 o
   0   8   4      671.82      670.79     33.47 o
   1   8   4       36.64       51.85     21.28 o
   2   8   4      906.74      966.96     42.00 o
   3   8   4       18.08        2.80     37.00 o
   4   8   4      294.82      245.41     43.88 o
   5   8   4      126.36       92.31     44.83 o
  -7   9   4      405.93      387.33     36.34 o
  -6   9   4       54.55       38.91     25.22 o
  -5   9   4      167.25      183.43     27.89 o
  -4   9   4       28.13       20.42     23.61 o
  -3   9   4      466.96      432.70     48.24 o
  -2   9   4       11.94        4.74     21.23 o
  -1   9   4      646.37      662.07     35.91 o
   0   9   4       70.01       49.85     23.08 o
   1   9   4      305.86      312.44     49.33 o
   2   9   4       75.10       23.53     39.17 o
   3   9   4      535.22      475.73     57.05 o
   4   9   4       12.12        0.22     42.25 o
  -4  10   4      134.92      206.83     47.27 o
  -3  10   4        2.76        0.00     40.92 o
  -2  10   4      142.83      117.28     46.17 o
  -1  10   4        9.28        0.00     43.58 o
   0  10   4       70.06       36.13     42.26 o
   1  10   4       21.03       19.36     40.49 o
 -13   0   5       13.69        0.00     43.38 o
 -11   0   5       74.14      109.70     39.22 o
  -9   0   5     1349.43     1217.83     66.67 o
  -7   0   5     1444.29     1513.85     32.43 o
  -5   0   5     3974.16     3987.99     45.52 o
  -3   0   5    11747.32    12042.39     56.33 o
  -1   0   5     1443.83     1427.05     28.40 o
   1   0   5     2122.89     2151.35     34.55 o
   3   0   5      115.61      150.23     28.44 o
   5   0   5      230.50      257.75     37.12 o
   7   0   5      855.86      869.35     62.40 o
   9   0   5        2.39       28.91     40.93 o
 -13   1   5        2.31        0.00     30.39 o
 -12   1   5        6.60       19.92     29.23 o
 -11   1   5       12.80        8.51     14.37 o
 -10   1   5       83.24       84.78     27.27 o
  -9   1   5       63.75       57.75     19.93 o
  -8   1   5      992.98      966.07     23.27 o
  -7   1   5        2.90        3.82     11.52 o
  -6   1   5        1.67        7.61      9.66 o
  -5   1   5       51.95       49.78      8.00 o
  -4   1   5     2639.57     2681.15     20.92 o
  -3   1   5     1173.68     1240.04     13.74 o
  -2   1   5     4329.13     4402.00     32.13 o
  -1   1   5      120.10      128.38      7.31 o
   0   1   5     1479.36     1421.70     21.11 o
   1   1   5      529.30      520.06     16.86 o
   2   1   5     2311.79     2312.52     24.21 o
   3   1   5        7.54       10.24      7.77 o
   4   1   5       99.07       93.66     11.43 o
   5   1   5      174.59      153.08     17.55 o
   6   1   5      729.30      728.59     28.10 o
   7   1   5        6.54        5.74     16.64 o
   8   1   5      143.14      128.66     30.07 o
   9   1   5        0.07       18.43     30.81 o
 -13   2   5       47.22       62.32     31.86 o
 -12   2   5       33.14       33.21     27.41 o
 -11   2   5        8.35        0.00     26.02 o
 -10   2   5        4.94        5.20     23.43 o
  -9   2   5      424.10      489.94     35.52 o
  -8   2   5        5.21       14.42     21.10 o
  -7   2   5      380.62      398.76     23.59 o
  -6   2   5      186.73      179.95     12.66 o
  -5   2   5       83.56       88.10      8.74 o
  -4   2   5      557.12      559.80     13.30 o
  -3   2   5     2510.52     2488.02     26.73 o
  -2   2   5        0.00        1.01     12.37 o
  -1   2   5        9.68        9.91      5.32 o
   0   2   5       71.30       79.40      9.57 o
   1   2   5      430.26      421.80     14.40 o
   2   2   5       10.46        7.04     10.05 o
   3   2   5      403.32      398.78     14.58 o
   4   2   5       31.29       35.74      8.86 o
   5   2   5       14.19       23.69     10.56 o
   6   2   5       17.95        5.77     14.64 o
   7   2   5      169.17      160.19     16.57 o
   8   2   5       27.29       24.15     26.80 o
   9   2   5        8.99       22.99     28.49 o
 -12   3   5        1.12        0.59     40.28 o
 -11   3   5       85.74      145.35     43.55 o
 -10   3   5        0.83        0.00     25.22 o
  -9   3   5       68.61       79.13     25.70 o
  -8   3   5      492.06      540.64     35.31 o
  -7   3   5       23.63       20.21     11.93 o
  -6   3   5      202.60      203.47     14.63 o
  -5   3   5      259.28      286.46     13.88 o
  -4   3   5     1022.35      972.94     16.58 o
  -3   3   5      126.00      132.47     10.16 o
  -2   3   5      408.37      403.86     20.69 o
  -1   3   5       56.73       71.70     14.74 o
   0   3   5      613.33      610.90     15.37 o
   1   3   5       77.30       67.35     19.08 o
   2   3   5     1162.34     1088.40     39.31 o
   3   3   5        1.52        4.98     11.20 o
   4   3   5      118.55      119.01     12.90 o
   5   3   5        4.00        5.93     11.06 o
   6   3   5      973.24      975.30     31.93 o
   7   3   5       96.02       92.55     26.15 o
   8   3   5       98.21      115.42     24.38 o
 -12   4   5        3.83        5.92     30.89 o
 -11   4   5       28.04       37.11     32.84 o
 -10   4   5        1.44        0.00     25.93 o
  -9   4   5      271.51      279.33     30.86 o
  -8   4   5       11.81        3.57     16.36 o
  -7   4   5      744.23      721.66     25.25 o
  -6   4   5       81.48       59.88     17.19 o
  -5   4   5     1025.94     1040.67     31.85 o
  -4   4   5      123.30      109.14     10.26 o
  -3   4   5     2176.36     2183.02     42.21 o
  -2   4   5        7.71        4.10     14.24 o
  -1   4   5      772.40      748.04     15.37 o
   0   4   5       27.43       32.17      5.46 o
   1   4   5     1686.89     1753.53     24.66 o
   2   4   5        2.73        0.00     12.66 o
   3   4   5      168.96      197.20     36.16 o
   4   4   5       57.44       33.34     15.51 o
   5   4   5      235.77      270.30     17.67 o
   6   4   5        0.56        0.00     12.83 o
   7   4   5      381.44      368.15     27.22 o
   8   4   5        9.00        0.00     24.42 o
 -11   5   5       22.72       17.68     28.57 o
 -10   5   5        6.16        5.98     27.13 o
  -9   5   5       64.42       51.64     19.35 o
  -8   5   5      369.06      385.58     22.47 o
  -7   5   5        0.38        9.58     16.25 o
  -6   5   5       35.51       21.41     15.02 o
  -5   5   5       35.19       23.48     13.38 o
  -4   5   5      656.00      665.69     31.62 o
  -3   5   5       87.14       65.28      7.66 o
  -2   5   5     2065.77     2049.05     71.65 o
  -1   5   5       68.27       83.05     17.23 o
   0   5   5      694.73      754.27     28.74 o
   1   5   5      350.41      378.08     15.35 o
   2   5   5     2049.73     2018.94     37.68 o
   3   5   5      111.70      109.51     17.60 o
   4   5   5      491.86      498.03     23.81 o
   5   5   5        2.93        0.00     17.01 o
   6   5   5      274.56      258.34     21.99 o
   7   5   5        0.15        7.57     25.34 o
 -11   6   5       19.25       12.31     31.11 o
 -10   6   5       20.22       47.80     26.81 o
  -9   6   5      203.43      193.35     24.81 o
  -8   6   5        0.03        0.00     15.28 o
  -7   6   5      540.41      539.83     27.46 o
  -6   6   5       10.78       12.32     17.89 o
  -5   6   5      323.90      315.30     23.32 o
  -4   6   5       24.67       23.34     13.53 o
  -3   6   5      813.73      777.37     33.41 o
  -2   6   5       61.27       58.58     10.08 o
  -1   6   5        6.10       20.67     31.16 o
   0   6   5      314.26      299.74     13.98 o
   1   6   5      151.76      145.74     12.60 o
   2   6   5       18.07       17.95     11.40 o
   3   6   5      226.64      197.33     22.21 o
   4   6   5      180.41      153.86     17.66 o
   5   6   5       32.65       39.73     39.39 o
   6   6   5       26.58       21.61     27.83 o
   7   6   5      122.62      118.41     31.64 o
 -10   7   5       37.94       32.72     23.21 o
  -9   7   5       38.41       26.31     22.88 o
  -8   7   5      131.84       93.33     28.11 o
  -7   7   5       30.24       27.29     22.67 o
  -6   7   5      224.93      217.22     24.49 o
  -5   7   5       69.60       60.19     18.83 o
  -4   7   5      493.84      499.00     26.29 o
  -3   7   5      166.91      145.52     19.92 o
  -2   7   5       48.68       35.57     13.16 o
  -1   7   5      237.79      220.38     39.72 o
   0   7   5      259.77      278.41     15.32 o
   1   7   5       65.64       43.60     11.96 o
   2   7   5      753.70      743.13     32.85 o
   3   7   5        0.01        6.56     36.24 o
   4   7   5       46.40       54.77     37.88 o
   5   7   5        2.83        0.00     35.65 o
   6   7   5      195.49      222.50     55.83 o
  -8   8   5       64.06       50.57     24.36 o
  -7   8   5       86.46       57.60     22.32 o
  -6   8   5      110.73      101.91     24.24 o
  -5   8   5      116.66      134.67     22.39 o
  -4   8   5        1.62        0.00     18.18 o
  -3   8   5      476.22      491.38     27.13 o
  -2   8   5       99.21       80.26     18.10 o
  -1   8   5      126.75      178.94     43.10 o
   0   8   5       85.86       82.58     40.57 o
   1   8   5      775.79      667.80     63.29 o
   2   8   5        0.17        3.07     40.01 o
   3   8   5      521.25      437.64     55.72 o
   4   8   5        2.06        6.56     36.72 o
  -7   9   5       37.84       20.95     43.94 o
  -6   9   5        4.38        5.09     40.08 o
  -5   9   5        0.04        0.00     39.71 o
  -4   9   5      203.81      130.38     39.79 o
  -3   9   5        0.15        0.00     42.29 o
  -2   9   5      273.81      274.58     50.48 o
  -1   9   5        0.97        0.00     37.43 o
   0   9   5       68.08       44.82     34.70 o
   1   9   5        2.15        2.91     40.01 o
   2   9   5      797.69      859.54     73.50 o
   3   9   5        3.61        0.00     40.12 o
  -3  10   5      186.80      263.00     56.15 o
  -2  10   5        9.90        0.00     44.76 o
  -1  10   5       19.70       14.49     41.70 o
 -12   0   6       13.11        0.00     40.86 o
 -10   0   6       56.71       54.48     34.97 o
  -8   0   6      554.83      597.22     23.70 o
  -6   0   6     1377.30     1329.95     31.92 o
  -4   0   6       43.96       30.16      8.83 o
  -2   0   6      100.86       88.37     13.08 o
   0   0   6     1681.98     1651.60     38.55 o
   2   0   6      660.76      683.01     31.33 o
   4   0   6      588.24      594.57     44.38 o
   6   0   6      779.07      798.76     57.97 o
   8   0   6       92.70      100.01     42.70 o
 -13   1   6       76.13       49.37     32.89 o
 -12   1   6        0.04        0.97     19.06 o
 -11   1   6       39.22       30.01     18.55 o
 -10   1   6       12.59       10.20     17.54 o
  -9   1   6        6.25       10.86     14.90 o
  -8   1   6      165.50      168.14     14.83 o
  -7   1   6      300.23      304.56     15.77 o
  -6   1   6       25.75       24.46      9.64 o
  -5   1   6      280.00      263.99     10.23 o
  -4   1   6      279.01      278.26      9.17 o
  -3   1   6     1213.20     1201.62     14.05 o
  -2   1   6      156.14      155.38      6.45 o
  -1   1   6     2303.34     2348.44     29.42 o
   0   1   6       27.32       26.48      9.77 o
   1   1   6     3444.48     3583.28     31.47 o
   2   1   6        1.38        0.00     11.66 o
   3   1   6      617.30      619.62     21.08 o
   4   1   6        9.75       13.51     12.88 o
   5   1   6      192.24      205.82     27.81 o
   6   1   6      146.59      139.34     19.33 o
   7   1   6      219.83      187.82     29.43 o
   8   1   6        3.04        0.00     27.64 o
 -13   2   6       27.03       38.32     41.99 o
 -12   2   6      108.54       90.03     25.46 o
 -11   2   6       23.09       51.97     34.97 o
 -10   2   6       51.81       41.57     34.08 o
  -9   2   6        8.80        0.72     20.96 o
  -8   2   6      511.20      531.32     25.71 o
  -7   2   6       18.87       12.62     12.07 o
  -6   2   6      150.76      135.99     11.90 o
  -5   2   6       53.91       37.52      7.74 o
  -4   2   6     1784.53     1771.92     21.87 o
  -3   2   6       64.21       67.91     10.00 o
  -2   2   6     1296.67     1290.01     30.55 o
  -1   2   6       69.48       81.39      8.60 o
   0   2   6      806.94      801.83     19.51 o
   1   2   6        3.12        4.29      9.26 o
   2   2   6      813.90      782.47     17.27 o
   3   2   6      141.61      148.60      9.78 o
   4   2   6       91.79       72.64     10.98 o
   5   2   6       84.41       71.76     11.26 o
   6   2   6       32.67       54.22     15.22 o
   7   2   6        0.01        0.00     19.90 o
   8   2   6       56.91       79.92     24.08 o
 -12   3   6        7.71       50.36     38.83 o
 -11   3   6       57.58       85.04     38.86 o
 -10   3   6        1.09        0.00     25.49 o
  -9   3   6      189.95      206.64     28.90 o
  -8   3   6        2.20        0.00     21.66 o
  -7   3   6      395.23      386.83     19.06 o
  -6   3   6       52.60       63.57      9.94 o
  -5   3   6      505.24      529.42     13.76 o
  -4   3   6      174.36      161.95     16.51 o
  -3   3   6      726.19      743.71     26.32 o
  -2   3   6        8.94        5.72     13.84 o
  -1   3   6      741.70      741.32     26.58 o
   0   3   6       38.71       43.91      8.74 o
   1   3   6     1276.51     1300.08     43.00 o
   2   3   6        5.92        9.33     10.94 o
   3   3   6      250.49      252.66     14.22 o
   4   3   6       31.70       20.13     12.17 o
   5   3   6      546.86      573.39     18.59 o
   6   3   6       42.47       44.87     15.80 o
   7   3   6      304.05      308.58     33.65 o
 -12   4   6      100.03      139.88     34.09 o
 -11   4   6        3.56       20.14     27.48 o
 -10   4   6      154.40      149.93     29.51 o
  -9   4   6       11.57        9.30     23.74 o
  -8   4   6      400.87      434.70     22.11 o
  -7   4   6       99.98       79.06     18.99 o
  -6   4   6      473.16      472.57     31.07 o
  -5   4   6        0.03        2.46      6.62 o
  -4   4   6     1186.86     1217.52     36.05 o
  -3   4   6       20.52       24.23      7.03 o
  -2   4   6      676.36      728.07     28.65 o
  -1   4   6       38.45       30.39     16.78 o
   0   4   6     1070.53     1160.53     35.50 o
   1   4   6       38.14       33.32     12.10 o
   2   4   6      713.70      713.04     30.87 o
   3   4   6       38.24       30.14     19.79 o
   4   4   6      351.72      342.26     18.98 o
   5   4   6        2.32        0.00     15.21 o
   6   4   6      656.07      652.71     31.03 o
   7   4   6        0.55        0.00     18.91 o
 -11   5   6       13.73        0.00     56.55 o
 -10   5   6       30.60       35.31     27.08 o
  -9   5   6      162.09      165.80     22.84 o
  -8   5   6       17.46        6.60     15.26 o
  -7   5   6       55.23       61.60     17.16 o
  -6   5   6        8.82        9.18     14.17 o
  -5   5   6      469.43      467.78     21.67 o
  -4   5   6      129.36      104.77     33.99 o
  -3   5   6     2417.42     2366.36     86.15 o
  -2   5   6       78.96       80.94     33.15 o
  -1   5   6      569.24      565.25     41.38 o
   0   5   6      237.75      210.66     20.77 o
   1   5   6     2211.04     2211.13     41.18 o
   2   5   6      173.76      182.17     19.49 o
   3   5   6      910.80      914.99     64.76 o
   4   5   6       50.92       25.26     16.85 o
   5   5   6      266.46      245.79     22.04 o
   6   5   6       22.79        0.00     22.61 o
 -11   6   6        3.55       11.65     30.61 o
 -10   6   6       84.99       82.40     30.23 o
  -9   6   6       44.47       38.53     19.71 o
  -8   6   6      214.19      206.36     25.15 o
  -7   6   6        1.07        5.10     14.38 o
  -6   6   6       56.92       52.41     17.20 o
  -5   6   6       99.36       75.71     13.23 o
  -4   6   6      666.12      751.03     57.20 o
  -3   6   6       37.82        6.78     32.24 o
  -2   6   6      121.96      132.59     36.16 o
  -1   6   6       27.65       24.88      9.84 o
   0   6   6       39.30       35.72      6.15 o
   1   6   6        4.51       11.03      8.54 o
   2   6   6      276.91      279.62     16.14 o
   3   6   6      218.19      163.46     41.09 o
   4   6   6       67.70       67.27     38.72 o
   5   6   6      108.37       90.99     23.18 o
   6   6   6      240.74      219.29     31.84 o
 -10   7   6        9.98       12.62     22.58 o
  -9   7   6       16.15       27.39     18.30 o
  -8   7   6        2.39        0.00     18.54 o
  -7   7   6        1.53        9.73     18.83 o
  -6   7   6      106.30      112.61     20.18 o
  -5   7   6        6.20        4.92     12.80 o
  -4   7   6       13.54        6.53      7.34 o
  -3   7   6      111.67      107.18     39.38 o
  -2   7   6        2.16        5.83     35.04 o
  -1   7   6      122.46      148.13     16.84 o
   0   7   6       30.91       22.78      7.69 o
   1   7   6      160.28      163.82     40.16 o
   2   7   6       34.67       39.59     36.78 o
   3   7   6       31.94       40.74     36.08 o
   4   7   6        1.30        0.00     36.53 o
   5   7   6      292.00      280.05     54.68 o
  -8   8   6      132.08      129.78     47.42 o
  -7   8   6      121.55       62.90     37.08 o
  -6   8   6       10.94        0.00     38.33 o
  -5   8   6      216.91      133.00     41.10 o
  -4   8   6      228.11      189.30     46.20 o
  -3   8   6      170.80      189.37     46.68 o
  -2   8   6      207.00      165.64     43.40 o
  -1   8   6       41.23        0.00     36.42 o
   0   8   6      142.69      166.07     41.70 o
   1   8   6       14.40        0.00     36.06 o
   2   8   6      150.00      161.45     45.63 o
   3   8   6        4.88        0.00     38.15 o
  -6   9   6        0.96        0.00     45.59 o
  -5   9   6      220.92      213.40     49.76 o
  -4   9   6        0.14        0.00     40.52 o
  -3   9   6      428.35      446.25     59.93 o
  -2   9   6       42.89       61.03     41.81 o
  -1   9   6       32.88       30.63     40.35 o
   0   9   6       52.37       27.42     39.85 o
   1   9   6      323.02      371.14     55.83 o
 -13   0   7       47.05       71.25     44.29 o
 -11   0   7      397.78      390.28     31.57 o
  -9   0   7      197.42      162.78     25.73 o
  -7   0   7      117.98      114.57     15.39 o
  -5   0   7     1014.55     1033.02     25.75 o
  -3   0   7      217.16      239.17     12.84 o
  -1   0   7      872.47      812.41     30.42 o
   1   0   7      998.74      952.43     47.73 o
   3   0   7      750.51      717.33     43.33 o
   5   0   7      888.15      933.77     58.66 o
   7   0   7      119.32      116.16     39.80 o
 -13   1   7        1.79        7.11     30.24 o
 -12   1   7       46.98       61.25     17.60 o
 -11   1   7       53.95       60.77     18.08 o
 -10   1   7      119.15      121.02     19.27 o
  -9   1   7      244.54      234.07     18.43 o
  -8   1   7       58.20       43.45     11.30 o
  -7   1   7      512.14      508.06     16.01 o
  -6   1   7      138.79      158.10     10.36 o
  -5   1   7      440.87      439.99     11.83 o
  -4   1   7     1118.74     1143.34     14.35 o
  -3   1   7      143.22      147.35      7.17 o
  -2   1   7      164.61      146.39      7.00 o
  -1   1   7      412.93      416.87     14.03 o
   0   1   7     2096.91     2173.87     30.55 o
   1   1   7       21.75       20.35      9.63 o
   2   1   7      873.64      839.96     21.38 o
   3   1   7        9.49       20.12     13.68 o
   4   1   7      356.24      376.23     20.33 o
   5   1   7       88.92       75.91     18.62 o
   6   1   7      311.46      307.74     26.28 o
   7   1   7        8.18        0.00     20.23 o
 -13   2   7       21.92       13.98     32.67 o
 -12   2   7        5.20       14.05     22.52 o
 -11   2   7      103.77      104.18     25.10 o
 -10   2   7       76.09       66.54     22.39 o
  -9   2   7       43.26       44.79     16.02 o
  -8   2   7      145.31      130.35     15.93 o
  -7   2   7        2.20        0.00      9.90 o
  -6   2   7       94.59       92.56     10.70 o
  -5   2   7     1147.66     1144.19     20.28 o
  -4   2   7       26.55       27.44      8.14 o
  -3   2   7       34.48       37.87     10.11 o
  -2   2   7      154.90      147.44      7.99 o
  -1   2   7       30.93       39.96      8.72 o
   0   2   7        2.66        1.62      4.84 o
   1   2   7     1143.29     1133.89     20.46 o
   2   2   7       81.53       92.11      7.37 o
   3   2   7       24.61       27.97      8.81 o
   4   2   7       32.99       29.09     10.88 o
   5   2   7      211.40      226.84     20.99 o
   6   2   7        4.48        0.00     23.87 o
   7   2   7       93.62       91.98     22.95 o
 -12   3   7       13.41        0.00     37.29 o
 -11   3   7       15.45       42.02     33.86 o
 -10   3   7       62.13       68.57     25.27 o
  -9   3   7       14.50        0.00     16.46 o
  -8   3   7      166.03      169.43     17.28 o
  -7   3   7       36.46       39.42     12.74 o
  -6   3   7      687.74      705.50     23.36 o
  -5   3   7      368.48      351.29     13.39 o
  -4   3   7      698.31      716.94     28.32 o
  -3   3   7       23.16       16.40     15.64 o
  -2   3   7      587.05      588.61     26.27 o
  -1   3   7       44.53       36.53      5.65 o
   0   3   7     2116.52     2052.07     36.43 o
   1   3   7      115.20      117.79     15.53 o
   2   3   7      859.92      855.12     24.88 o
   3   3   7        6.00        7.54     10.99 o
   4   3   7      866.77      913.80     22.83 o
   5   3   7        0.40        0.00     16.11 o
   6   3   7      286.12      286.26     31.55 o
   7   3   7       12.25       44.43     25.48 o
 -12   4   7        3.53       25.60     37.42 o
 -11   4   7       62.32       65.90     28.54 o
 -10   4   7       12.34       50.31     37.96 o
  -9   4   7      169.34      164.67     22.13 o
  -8   4   7        3.15        3.92     11.97 o
  -7   4   7      383.32      395.88     18.94 o
  -6   4   7        5.00        0.82     11.26 o
  -5   4   7      620.27      613.44     24.81 o
  -4   4   7       80.31       69.42      8.78 o
  -3   4   7      502.72      555.52     46.96 o
  -2   4   7        4.76        9.45     28.98 o
  -1   4   7     1504.28     1484.28     69.43 o
   0   4   7       45.43       41.61      8.15 o
   1   4   7      982.45     1003.21     57.58 o
   2   4   7      203.14      170.00     17.64 o
   3   4   7      247.55      251.67     27.50 o
   4   4   7       17.40        1.70     14.27 o
   5   4   7      535.99      551.32     26.85 o
   6   4   7      137.79      135.18     41.05 o
 -11   5   7        3.63       11.59     28.65 o
 -10   5   7       43.81       56.50     27.00 o
  -9   5   7        1.41        4.50     19.28 o
  -8   5   7       18.55       38.62     17.47 o
  -7   5   7        7.50       11.29     10.99 o
  -6   5   7       48.97       41.47     10.79 o
  -5   5   7       85.68       85.74     15.68 o
  -4   5   7      333.57      307.42     16.89 o
  -3   5   7      116.57       94.62     34.02 o
  -2   5   7      176.13      165.90     35.86 o
  -1   5   7       32.43        0.21     31.43 o
   0   5   7     1459.65     1403.51     73.38 o
   1   5   7        2.02        4.95     10.38 o
   2   5   7      286.56      280.93     21.96 o
   3   5   7        1.85        0.00     21.53 o
   4   5   7       56.10       68.50     18.64 o
   5   5   7       29.82       29.51     17.41 o
 -10   6   7        1.21        0.00     20.51 o
  -9   6   7      201.42      184.82     20.65 o
  -8   6   7        9.15       13.12     14.14 o
  -7   6   7      131.91      123.22     16.86 o
  -6   6   7       64.74       49.46      7.83 o
  -5   6   7      111.02      121.65     17.08 o
  -4   6   7      234.41      213.79     25.14 o
  -3   6   7       11.46        9.08      7.00 o
  -2   6   7       24.83       29.69     30.92 o
  -1   6   7       13.12       37.09     29.03 o
   0   6   7        3.90        0.00     30.28 o
   1   6   7      187.69      225.89     40.49 o
   2   6   7       61.39       70.06     36.80 o
   3   6   7        5.88        0.00     31.36 o
   4   6   7       21.29        1.55     24.07 o
   5   6   7      243.77      328.42     33.50 o
  -9   7   7        0.59       14.24     22.36 o
  -8   7   7      148.52      156.35     27.40 o
  -7   7   7      137.63      141.63     24.81 o
  -6   7   7      270.59      276.08     45.89 o
  -5   7   7       42.48       27.41     32.95 o
  -4   7   7      194.80      278.61     46.71 o
  -3   7   7        3.21        0.00     35.77 o
  -2   7   7      202.83      183.45     41.16 o
  -1   7   7        2.44        0.00     35.09 o
   0   7   7      380.10      387.73     48.98 o
   1   7   7       32.73       32.63     39.64 o
   2   7   7       71.98       86.36     37.20 o
   3   7   7       30.19       28.96     37.68 o
   4   7   7      203.31      243.24     49.55 o
  -8   8   7        1.32        9.36     25.46 o
  -7   8   7       65.09       52.09     23.12 o
  -6   8   7       28.40       28.22     47.04 o
  -5   8   7      377.12      284.07     51.94 o
  -4   8   7       43.09       65.44     40.45 o
  -3   8   7      277.21      317.51     52.21 o
  -2   8   7       28.83       10.84     39.40 o
  -1   8   7      246.45      271.71     50.06 o
   0   8   7        7.26        5.98     38.13 o
   1   8   7      277.52      287.46     48.93 o
   2   8   7       23.35       52.84     44.56 o
  -5   9   7        1.27        0.00     46.70 o
  -4   9   7      331.96      300.85     59.05 o
  -3   9   7        2.16        0.00     46.35 o
  -2   9   7       47.97       27.85     47.03 o
  -1   9   7       12.35        0.00     45.07 o
 -12   0   8       51.56       60.05     26.12 o
 -10   0   8      445.85      445.17     46.88 o
  -8   0   8      443.85      449.41     22.86 o
  -6   0   8      252.78      247.27     16.51 o
  -4   0   8      156.22      151.62     12.10 o
  -2   0   8       69.27       52.53     16.97 o
   0   0   8      458.78      448.35     28.87 o
   2   0   8      547.95      552.26     33.03 o
   4   0   8      991.03     1083.02     44.59 o
   6   0   8      358.30      396.02     38.04 o
 -13   1   8        6.58        0.00     25.86 o
 -12   1   8        1.20        3.29     19.13 o
 -11   1   8       72.46       73.37     19.76 o
 -10   1   8       30.01       24.20     18.49 o
  -9   1   8      204.04      217.69     19.18 o
  -8   1   8        6.94       11.10     11.72 o
  -7   1   8      108.23      102.79     10.65 o
  -6   1   8      249.35      247.03     11.45 o
  -5   1   8     1001.61     1067.00     15.56 o
  -4   1   8        0.08        1.44      6.28 o
  -3   1   8      444.82      433.20     10.19 o
  -2   1   8       77.59       78.57      8.14 o
  -1   1   8     1457.61     1477.28     26.78 o
   0   1   8       60.57       58.61     14.19 o
   1   1   8     1119.76     1091.67     23.33 o
   2   1   8        7.79        2.52     12.35 o
   3   1   8      270.21      285.51     18.64 o
   4   1   8      111.60      106.94     19.56 o
   5   1   8      595.28      597.59     26.91 o
   6   1   8       45.58       35.79     21.68 o
 -12   2   8       30.55       32.21     24.06 o
 -11   2   8        3.78        0.00     18.36 o
 -10   2   8      259.24      262.51     24.38 o
  -9   2   8       13.00       15.57     15.74 o
  -8   2   8        2.30       16.36     13.57 o
  -7   2   8       23.69       25.80     10.44 o
  -6   2   8      235.13      236.17     13.26 o
  -5   2   8       63.33       53.36     10.55 o
  -4   2   8      322.70      307.90     12.79 o
  -3   2   8        0.38        1.91      6.75 o
  -2   2   8       26.95       27.44      7.02 o
  -1   2   8      129.55      103.44      9.78 o
   0   2   8     1340.41     1298.15     40.33 o
   1   2   8      237.87      231.86     13.50 o
   2   2   8       59.56       62.10     11.98 o
   3   2   8        3.18       15.94     12.25 o
   4   2   8      181.24      179.46     20.78 o
   5   2   8        0.40        0.42     22.00 o
   6   2   8      306.79      317.15     26.80 o
 -12   3   8        3.84        2.12     35.72 o
 -11   3   8       62.86        2.94     35.43 o
 -10   3   8        0.01       41.45     31.24 o
  -9   3   8       88.05       80.44     17.04 o
  -8   3   8       11.27        7.40     14.24 o
  -7   3   8       27.02       20.57     12.93 o
  -6   3   8       66.61       55.35      9.73 o
  -5   3   8       71.46       66.96      7.18 o
  -4   3   8       52.14       33.90     20.95 o
  -3   3   8        4.51        0.00     20.47 o
  -2   3   8      320.85      338.59     27.78 o
  -1   3   8       69.89       61.40      7.52 o
   0   3   8        3.78        0.50     10.95 o
   1   3   8      432.54      427.67     21.25 o
   2   3   8        2.48        4.31     10.15 o
   3   3   8      280.71      294.26     27.67 o
   4   3   8      145.96      132.78     18.93 o
   5   3   8      259.32      240.96     22.15 o
   6   3   8        4.57       23.26     41.37 o
 -12   4   8       13.62        4.23     39.46 o
 -11   4   8        1.97        9.77     26.33 o
 -10   4   8      113.51      130.35     26.26 o
  -9   4   8       18.47        3.10     14.28 o
  -8   4   8        1.93        1.08     12.50 o
  -7   4   8       99.86       90.35     14.21 o
  -6   4   8       79.44       51.72     10.62 o
  -5   4   8       14.84       22.62     21.73 o
  -4   4   8      247.36      214.04     38.37 o
  -3   4   8      725.75      744.49     54.48 o
  -2   4   8       20.41        0.00     29.55 o
  -1   4   8      122.09       78.87     32.20 o
   0   4   8      127.16      102.10     14.98 o
   1   4   8      150.16      131.46     11.18 o
   2   4   8      188.48      212.47     32.44 o
   3   4   8       51.69       32.92     15.23 o
   4   4   8      311.28      371.01     34.46 o
   5   4   8        1.49        0.00     38.27 o
 -11   5   8       46.82       51.72     32.78 o
 -10   5   8        2.30        3.73     26.06 o
  -9   5   8       23.94       14.95     18.49 o
  -8   5   8       13.48        9.75     16.88 o
  -7   5   8       47.35       41.55      8.79 o
  -6   5   8      102.64      112.07     16.37 o
  -5   5   8     1737.97     1573.74    163.87 o
  -4   5   8        5.39        4.86     31.80 o
  -3   5   8      387.59      413.82     46.34 o
  -2   5   8        0.05        0.00     31.60 o
  -1   5   8      603.85      644.00     54.30 o
   0   5   8       11.35        2.82     31.06 o
   1   5   8      856.91      687.47    134.91 o
   2   5   8       37.90       41.56     24.71 o
   3   5   8      109.74       92.70     26.23 o
   4   5   8        3.32        0.00     23.59 o
 -10   6   8      242.90      236.83     32.71 o
  -9   6   8        4.85        4.75     20.02 o
  -8   6   8       66.43       71.30     19.75 o
  -7   6   8        0.02        6.29     31.14 o
  -6   6   8      355.23      395.56     40.43 o
  -5   6   8       52.26       42.04     11.05 o
  -4   6   8      431.28      375.64     47.66 o
  -3   6   8       26.73        0.00     31.81 o
  -2   6   8       17.98       13.21     33.05 o
  -1   6   8        4.37       12.70     32.39 o
   0   6   8      479.55      460.64     55.98 o
   1   6   8       47.06       39.31     32.87 o
   2   6   8      156.31      185.47     45.06 o
   3   6   8        1.44        1.51     24.15 o
  -9   7   8      102.52      108.71     24.14 o
  -8   7   8        5.52        0.00     19.02 o
  -7   7   8       39.48       24.34     34.65 o
  -6   7   8       25.35        8.37     34.62 o
  -5   7   8      238.82      253.15     47.78 o
  -4   7   8        1.57        5.52     38.36 o
  -3   7   8      191.20      229.63     48.60 o
  -2   7   8       17.71        0.00     38.36 o
  -1   7   8      215.62      170.52     39.97 o
   0   7   8       51.01       50.98     32.95 o
   1   7   8      187.89      213.85     45.66 o
   2   7   8       51.12       55.81     40.17 o
  -7   8   8        4.94       10.36     39.79 o
  -6   8   8      132.29      174.00     47.92 o
  -5   8   8       40.12       17.67     41.46 o
  -4   8   8      238.30      294.49     52.65 o
  -3   8   8       37.10       21.33     40.13 o
  -2   8   8      146.32      143.11     44.46 o
  -1   8   8        7.04       41.16     37.73 o
   0   8   8      335.22      350.80     55.10 o
 -11   0   9      176.37      193.24     45.30 o
  -9   0   9      227.32      243.56     41.65 o
  -7   0   9       39.82       39.31     15.57 o
  -5   0   9      262.73      258.65     15.35 o
  -3   0   9      195.03      198.41     17.74 o
  -1   0   9      264.58      275.00     25.38 o
   1   0   9     1330.82     1350.09     46.40 o
   3   0   9     1162.23     1256.38     45.12 o
   5   0   9      325.22      329.74     33.44 o
 -12   1   9       18.53       10.14     19.91 o
 -11   1   9        1.45        0.00     19.30 o
 -10   1   9       91.10       96.66     27.25 o
  -9   1   9       58.87       71.35     19.49 o
  -8   1   9       57.35       55.50     14.18 o
  -7   1   9       77.76       75.24     10.45 o
  -6   1   9      427.15      441.70     13.35 o
  -5   1   9        5.45       11.68      6.95 o
  -4   1   9      434.41      436.18     12.79 o
  -3   1   9       11.83       11.46      7.66 o
  -2   1   9      214.88      222.72     14.31 o
  -1   1   9       72.56       63.63     13.65 o
   0   1   9      326.33      320.71     14.76 o
   1   1   9       42.70       36.63     11.53 o
   2   1   9      251.95      273.80     17.87 o
   3   1   9       83.10       85.46     16.16 o
   4   1   9      335.10      328.24     25.29 o
   5   1   9        0.47        9.65     17.19 o
 -12   2   9        1.55       18.19     20.11 o
 -11   2   9       73.79       88.34     21.64 o
 -10   2   9        0.52        0.00     18.34 o
  -9   2   9       57.58       62.38     16.04 o
  -8   2   9       99.85       90.52     14.76 o
  -7   2   9      185.56      182.26     13.34 o
  -6   2   9       44.48       32.92      8.97 o
  -5   2   9      252.24      258.79     12.12 o
  -4   2   9        4.00        8.68     11.97 o
  -3   2   9        1.54        5.86      7.54 o
  -2   2   9       81.22       67.04      9.45 o
  -1   2   9       15.15       11.64     12.00 o
   0   2   9       44.51       42.15     13.78 o
   1   2   9       24.75       19.81      9.73 o
   2   2   9        1.48        0.00     11.12 o
   3   2   9       60.77       46.21     14.30 o
   4   2   9       14.07        1.57     18.81 o
   5   2   9      191.33      171.00     28.56 o
 -12   3   9       33.96       48.86     26.83 o
 -11   3   9        2.50        0.67     32.25 o
 -10   3   9      186.87      172.59     37.69 o
  -9   3   9       22.46       28.63     15.45 o
  -8   3   9      175.31      160.77     18.01 o
  -7   3   9      144.19      135.51     14.51 o
  -6   3   9      179.57      158.32     12.15 o
  -5   3   9       15.17       11.98     31.03 o
  -4   3   9      345.97      408.60     44.26 o
  -3   3   9        4.47        3.35     13.77 o
  -2   3   9      282.39      268.69     18.21 o
  -1   3   9      151.06      120.82     15.36 o
   0   3   9      233.14      220.63     16.68 o
   1   3   9       32.41       31.08      7.44 o
   2   3   9      275.23      287.49     21.34 o
   3   3   9       82.81       71.21     18.09 o
   4   3   9      248.88      237.57     23.44 o
 -11   4   9       52.75       53.42     27.41 o
 -10   4   9       16.46       32.54     22.98 o
  -9   4   9      198.29      192.42     23.41 o
  -8   4   9       13.07        6.18     22.70 o
  -7   4   9       76.69       60.07     13.06 o
  -6   4   9       46.88       45.45     21.21 o
  -5   4   9      134.37      127.93     27.80 o
  -4   4   9      169.51      130.71     35.86 o
  -3   4   9      278.09      315.83     43.45 o
  -2   4   9       17.20       25.84     31.79 o
  -1   4   9      302.55      313.78     32.50 o
   0   4   9       39.46       15.44      7.38 o
   1   4   9      147.62      158.78     33.44 o
   2   4   9        6.76        4.00     15.17 o
   3   4   9      286.98      279.42     32.38 o
   4   4   9       10.09        7.50     24.25 o
 -10   5   9       28.49       44.27     19.73 o
  -9   5   9       34.19       28.51     19.31 o
  -8   5   9       68.43       81.01     26.85 o
  -7   5   9       71.01       80.66     14.74 o
  -6   5   9      136.10      157.66     34.31 o
  -5   5   9      194.98      195.88     40.95 o
  -4   5   9       90.25       74.91     35.18 o
  -3   5   9      160.93      175.16     40.79 o
  -2   5   9      496.83      522.14     53.54 o
  -1   5   9       32.96       28.77     33.49 o
   0   5   9      276.65      304.16     47.39 o
   1   5   9       18.11       21.02     24.72 o
   2   5   9        3.29       25.73     25.15 o
   3   5   9        6.49        5.81     26.98 o
  -9   6   9       67.97       72.44     28.65 o
  -8   6   9        3.82       24.77     25.27 o
  -7   6   9       41.15       39.32     35.30 o
  -6   6   9       41.36       72.61     37.38 o
  -5   6   9       17.27       48.34     37.26 o
  -4   6   9       25.23       27.64     37.94 o
  -3   6   9       31.24        8.19     36.92 o
  -2   6   9        8.42        9.24     37.79 o
  -1   6   9      325.87      321.08     51.16 o
   0   6   9      109.60      106.59     38.34 o
   1   6   9       83.29       97.59     40.86 o
   2   6   9       32.28       25.65     36.52 o
  -8   7   9       50.86       52.48     31.40 o
  -7   7   9       27.39        5.62     35.41 o
  -6   7   9      143.68      138.31     41.74 o
  -5   7   9       18.12        3.70     39.64 o
  -4   7   9      313.15      407.95     54.11 o
  -3   7   9       56.90       23.25     36.92 o
  -2   7   9      301.85      378.69     54.99 o
  -1   7   9       59.78       14.30     36.94 o
   0   7   9      240.78      311.51     51.46 o
  -5   8   9      198.32      234.35     51.13 o
  -4   8   9       12.65       13.62     39.90 o
  -3   8   9       94.91       75.04     40.97 o
 -12   0  10       52.75       44.36     37.91 o
 -10   0  10       55.71       63.56     39.27 o
  -8   0  10       23.19        3.30     17.22 o
  -6   0  10        5.23        9.47     11.12 o
  -4   0  10        1.28        0.76     10.10 o
  -2   0  10       84.92      118.01     21.90 o
   0   0  10       13.44        7.52     20.24 o
   2   0  10        2.14        7.13     16.65 o
   4   0  10      197.19      155.17     44.75 o
 -12   1  10        1.73       17.27     26.39 o
 -11   1  10       31.46       41.27     26.27 o
 -10   1  10       20.85        2.13     26.44 o
  -9   1  10       87.31       78.02     17.09 o
  -8   1  10       34.31       38.80     15.55 o
  -7   1  10      340.69      377.37     13.96 o
  -6   1  10        2.62        7.53      7.87 o
  -5   1  10      140.76      132.38      9.24 o
  -4   1  10        3.77        0.91      8.16 o
  -3   1  10      457.98      454.47     18.91 o
  -2   1  10        7.69        6.38      7.90 o
  -1   1  10      325.34      345.27     19.98 o
   0   1  10        5.09        5.94     10.24 o
   1   1  10       48.76       32.56     13.02 o
   2   1  10       12.92       15.46     13.43 o
   3   1  10      206.50      199.08     23.32 o
   4   1  10        0.01        0.00     20.91 o
 -12   2  10       28.52       15.45     27.82 o
 -11   2  10        0.33        0.00     27.06 o
 -10   2  10       47.94       73.78     28.16 o
  -9   2  10        0.31       13.71     27.63 o
  -8   2  10      266.20      273.46     19.92 o
  -7   2  10        8.85        0.82     11.87 o
  -6   2  10      260.66      261.40     13.52 o
  -5   2  10       14.38        2.78      8.84 o
  -4   2  10       59.42       73.50      9.61 o
  -3   2  10       69.44       53.77      8.50 o
  -2   2  10      894.57      864.01     24.58 o
  -1   2  10      149.05      153.28     20.56 o
   0   2  10       69.44       71.13     16.02 o
   1   2  10        0.25        0.00     15.81 o
   2   2  10      105.17      123.06     20.74 o
   3   2  10       38.04       23.22     20.35 o
 -11   3  10       90.38       97.86     28.07 o
 -10   3  10        4.78        0.00     23.61 o
  -9   3  10       80.38       67.67     27.92 o
  -8   3  10        0.85        2.33     22.42 o
  -7   3  10      238.56      261.51     22.06 o
  -6   3  10        6.38        4.97     13.64 o
  -5   3  10      177.82      210.77     34.29 o
  -4   3  10       11.97        0.00     25.88 o
  -3   3  10      258.41      261.42     18.82 o
  -2   3  10        3.17        0.00     24.88 o
  -1   3  10      602.65      505.77     65.62 o
   0   3  10        0.12        0.00     12.67 o
   1   3  10      178.92      176.94     23.40 o
   2   3  10       81.05       76.78     26.55 o
   3   3  10      238.66      247.45     34.12 o
 -11   4  10       14.89       14.87     35.11 o
 -10   4  10       33.69       51.79     23.90 o
  -9   4  10        0.66        5.27     16.93 o
  -8   4  10       57.40       41.46     24.62 o
  -7   4  10        5.12        2.42     23.08 o
  -6   4  10      311.41      328.33     32.67 o
  -5   4  10       33.72       24.82     20.33 o
  -4   4  10       72.84      102.57     35.21 o
  -3   4  10        3.15        0.00     26.11 o
  -2   4  10      161.77      162.09     17.06 o
  -1   4  10       39.74       55.27     27.37 o
   0   4  10      147.19      139.30     28.98 o
   1   4  10        0.12       17.78     25.29 o
   2   4  10      153.21      139.52     27.49 o
 -10   5  10        0.31        0.00     36.23 o
  -9   5  10       10.59       27.21     25.84 o
  -8   5  10        0.01        0.00     25.99 o
  -7   5  10      375.86      384.54     36.45 o
  -6   5  10        1.61        0.00     29.52 o
  -5   5  10      295.52      335.45     45.21 o
  -4   5  10       94.87      107.41     35.60 o
  -3   5  10      247.87      271.39     49.57 o
  -2   5  10       67.81       40.10     33.66 o
  -1   5  10      356.48      346.00     35.74 o
   0   5  10        0.00        0.00     27.06 o
   1   5  10       19.72       39.22     24.66 o
  -8   6  10       10.99       27.32     27.17 o
  -7   6  10        0.01        0.00     24.42 o
  -6   6  10       44.56       45.82     30.61 o
  -5   6  10       64.29       35.74     39.02 o
  -4   6  10        6.14        0.00     35.80 o
  -3   6  10      158.53      218.97     49.14 o
  -2   6  10       93.87       89.37     39.74 o
  -1   6  10       99.39      132.92     45.94 o
   0   6  10       90.47       59.12     40.48 o
  -6   7  10        0.32        0.00     37.93 o
  -5   7  10       40.71      110.15     41.04 o
  -4   7  10        7.32        4.23     35.95 o
  -3   7  10        4.09        0.00     39.51 o
  -2   7  10       14.26        6.79     39.55 o
 -11   0  11       28.75       71.46     41.01 o
  -9   0  11        7.47        0.00     38.23 o
  -7   0  11      194.30      218.98     17.11 o
  -5   0  11       82.19       76.11     12.73 o
  -3   0  11       82.47       93.33     15.62 o
  -1   0  11      993.24      966.17     43.67 o
   1   0  11      336.50      313.85     32.12 o
 -11   1  11        3.66        4.84     28.07 o
 -10   1  11       24.56       54.59     29.91 o
  -9   1  11       21.92       27.89     35.04 o
  -8   1  11      200.57      213.52     25.63 o
  -7   1  11       11.22        0.00     15.30 o
  -6   1  11      418.54      393.22     14.51 o
  -5   1  11       65.92       68.49      8.72 o
  -4   1  11       98.85       93.72      8.77 o
  -3   1  11       21.78       11.90     13.42 o
  -2   1  11      357.94      352.66     20.14 o
  -1   1  11        6.15       11.71     14.41 o
   0   1  11      114.18      119.41     17.72 o
   1   1  11      207.87      187.34     22.59 o
   2   1  11       20.31        0.00     20.46 o
 -11   2  11        9.65       14.02     28.78 o
 -10   2  11       11.18        4.45     27.81 o
  -9   2  11       19.05        7.85     29.62 o
  -8   2  11        0.98        3.80     20.66 o
  -7   2  11      167.04      151.46     19.38 o
  -6   2  11       17.65        0.00     15.60 o
  -5   2  11       34.73       55.48     17.51 o
  -4   2  11       54.79       45.18     11.09 o
  -3   2  11      108.27      118.61     13.49 o
  -2   2  11       49.22       46.77     13.69 o
  -1   2  11       80.86       79.78     15.33 o
   0   2  11       15.88       29.02     16.63 o
   1   2  11        1.05        9.94     24.40 o
   2   2  11       38.05       42.11     27.09 o
 -10   3  11       17.46        0.00     44.04 o
  -9   3  11        8.29        6.52     27.32 o
  -8   3  11       37.70       32.67     21.64 o
  -7   3  11        8.11        6.93     21.67 o
  -6   3  11      176.36      159.55     30.02 o
  -5   3  11       13.43       27.91     26.05 o
  -4   3  11      109.64      129.65     36.03 o
  -3   3  11        0.27       18.02     26.25 o
  -2   3  11      527.40      548.78     41.32 o
  -1   3  11        0.19       16.75     26.32 o
   0   3  11      215.25      246.60     33.42 o
   1   3  11       16.14       10.07     29.56 o
 -10   4  11        2.57       45.32     37.23 o
  -9   4  11       13.27        4.94     37.29 o
  -8   4  11        0.55       16.80     23.60 o
  -7   4  11      101.12      145.29     25.70 o
  -6   4  11       17.37       31.83     19.00 o
  -5   4  11       34.41       37.12     18.70 o
  -4   4  11        0.92       14.45     27.56 o
  -3   4  11      101.90      110.41     30.03 o
  -2   4  11        3.29       16.09     27.41 o
  -1   4  11      280.98      337.62     42.09 o
   0   4  11        0.74        2.77     27.54 o
   1   4  11       82.08       92.09     29.17 o
  -9   5  11        0.01        0.00     28.80 o
  -8   5  11      157.07      175.14     33.08 o
  -7   5  11        1.03       15.13     23.52 o
  -6   5  11      154.46      153.36     41.23 o
  -5   5  11        3.00        0.00     22.31 o
  -4   5  11       92.60      110.66     26.89 o
  -3   5  11        8.54        0.00     28.16 o
  -2   5  11      206.66      175.46     33.48 o
  -1   5  11        0.57        0.00     28.59 o
  -7   6  11       39.93       44.71     27.96 o
  -6   6  11        0.68        0.00     27.11 o
  -5   6  11       32.30       50.76     26.48 o
  -4   6  11        0.27        0.00     38.41 o
  -3   6  11      167.14      130.30     47.32 o
 -10   0  12        7.78       34.97     43.28 o
  -8   0  12        0.90        7.61     38.92 o
  -6   0  12       27.37       29.50     19.16 o
  -4   0  12      129.10      132.97     24.85 o
  -2   0  12      367.02      404.55     32.31 o
   0   0  12      174.22      193.93     30.62 o
 -10   1  12       18.39       46.96     32.17 o
  -9   1  12       45.27       62.77     32.92 o
  -8   1  12        0.74        0.00     18.84 o
  -7   1  12      137.39      143.25     21.68 o
  -6   1  12        9.89        9.58     19.02 o
  -5   1  12      162.30      165.84     16.82 o
  -4   1  12       18.71       25.48     13.97 o
  -3   1  12      263.68      280.20     19.91 o
  -2   1  12        0.00        2.69     14.86 o
  -1   1  12       88.53       94.25     28.34 o
   0   1  12       38.64       32.05     26.50 o
 -10   2  12       14.00       20.12     31.25 o
  -9   2  12        0.00        2.43     22.87 o
  -8   2  12       79.86       98.08     22.99 o
  -7   2  12        1.20        0.00     20.04 o
  -6   2  12       62.03      103.04     22.31 o
  -5   2  12        0.11        0.00     21.64 o
  -4   2  12      117.82      145.30     25.77 o
  -3   2  12       17.83        6.71     22.04 o
  -2   2  12       83.27       70.03     27.68 o
  -1   2  12        8.21       23.31     26.71 o
   0   2  12      116.24      149.62     63.72 o
  -9   3  12       13.94       34.86     35.14 o
  -8   3  12        0.03        8.36     27.73 o
  -7   3  12       96.41       82.34     27.48 o
  -6   3  12        4.46        7.51     26.42 o
  -5   3  12       65.01       56.85     27.70 o
  -4   3  12        1.14        0.00     27.98 o
  -3   3  12      132.00      140.41     32.30 o
  -2   3  12        4.09       32.77     28.85 o
  -1   3  12      102.37      126.66     31.71 o
  -8   4  12       19.00        0.00     28.00 o
  -7   4  12        8.04       12.11     29.11 o
  -6   4  12       28.22       28.04     30.58 o
  -5   4  12        5.15       11.43     29.99 o
  -4   4  12       23.25       19.06     30.91 o
  -3   4  12        2.97        5.48     31.31 o
  -2   4  12      100.96      114.34     33.33 o
  -6   5  12        0.00       13.58     29.69 o
  -5   5  12       55.02       91.64     31.07 o
  -4   5  12        1.54        0.00     50.86 o
  -9   0  13        2.73       12.47     45.46 o
  -7   0  13       14.65       16.16     37.21 o
  -5   0  13       20.24       57.74     43.82 o
  -3   0  13      226.60      213.22     56.52 o
  -8   1  13       58.93       35.52     21.47 o
  -7   1  13        0.03        7.10     21.00 o
  -6   1  13       27.80        1.96     21.86 o
  -5   1  13        0.16        0.00     22.39 o
  -4   1  13       83.85      102.55     23.82 o
  -3   1  13        0.09        0.00     23.75 o
  -2   1  13       39.09       18.59     24.46 o
  -8   2  13        3.92        8.55     22.97 o
  -7   2  13        7.09       41.15     28.65 o
  -6   2  13        3.56       23.34     22.73 o
  -5   2  13       35.88       49.15     24.05 o
  -4   2  13        2.54       24.24     23.90 o
  -3   2  13      112.63      113.96     30.51 o
  -6   3  13       14.20       32.63     31.04 o
  -5   3  13       21.43        0.00     30.86 o
  -4   3  13      165.41      137.59     83.15 o
 
